# Supplementary material for: Construction of a high-density genetic map for yardlong bean and identification of ANT1 as a regulator of anthocyanin biosynthesis
Source: Hortic Res. 2023 Nov 27;11(1):uhad247. doi: 10.1093/hr/uhad247 (PMC10809905; doi:10.1093/hr/uhad247)
Supplement: Web_Material_uhad247 [file web_material_uhad247.zip]

Archive with 2 entries (2 files):
- Supplementary materials.docx
- Supplementary materials.xlsx
