# Supplementary material for: Construction of a high-density genetic map for yardlong bean and identification of ANT1 as a regulator of anthocyanin biosynthesis
Source: Hortic Res. 2023 Nov 27;11(1):uhad247. doi: 10.1093/hr/uhad247 (PMC10809905; doi:10.1093/hr/uhad247)
Supplement: Web_Material_uhad247 [file web_material_uhad247.zip › Supplementary materials.xlsx]

## Sheet: Table S1
Table S1 Summary of the re-sequencing data of 211 RILs and parental lines
Sample	Clean reads	Total bases	Q20 (%)	Q30 (%)	GC (%)	Mapped reads	Mapped rate (%)	Coverage (%)	Average depth
Suzi41	123387552	18419931799	98.37	94.19	35.62	122782952	99.51	93.13	34.92
Sujiang1419	127564226	19041679850	98.35	94.14	37.05	125676275	98.52	93.14	35.43
1	24638418	3678254674	98.58	94.88	36.35	24547255	99.63	86.78	6.99
2	23903516	3567775978	98.51	94.67	36.89	23791169	99.53	86.45	6.78
3	23585206	3520068522	98.48	94.65	36.07	23502657	99.65	86.98	6.7
4	26755792	3995909195	98.69	95.16	35.6	26656795	99.63	89.58	7.59
5	21799300	3254770039	98.52	94.7	35.48	21703383	99.56	87.69	6.19
6	22478772	3355260780	98.49	94.65	36.73	22404592	99.67	84.65	6.39
7	19764106	2950233982	98.56	94.82	35.93	19690978	99.63	85.21	5.61
8	19518474	2911563185	98.35	94.31	36.88	19434544	99.57	84.78	5.53
9	19562142	2919307093	98.48	94.64	36.28	19399776	99.17	86.7	5.52
10	19573126	2920550849	98.11	93.52	36.52	19383266	99.03	85.68	5.52
11	18833290	2809688048	98.48	94.67	37.29	18744773	99.53	83.13	5.34
12	21874452	3263122791	98.5	94.72	36.36	21666644	99.05	87.95	6.17
13	25000980	3732434564	98.56	94.8	36.43	24760970	99.04	87.3	7.05
14	21278364	3174315791	98.45	94.58	35.55	21095370	99.14	88.24	6
15	18607352	2776095487	98.48	94.64	36.97	18545947	99.67	84.4	5.28
16	20549044	3069889166	98.83	95.59	36.39	20290126	98.74	86.51	5.79
17	18098416	2703339326	98.76	95.39	36.02	18029642	99.62	83.9	5.14
18	23640580	3531585630	98.79	95.48	36.17	23546017	99.6	86.45	6.71
19	22766146	3400845523	98.77	95.42	34.79	22436036	98.55	88.25	6.39
20	20901570	3122771105	98.76	95.37	35.79	20519071	98.17	86.8	5.85
21	22097484	3300582401	98.74	95.32	35.09	21986996	99.5	88.46	6.26
22	22174398	3312049348	98.74	95.33	35.77	22096787	99.65	87.87	6.3
23	24498910	3659176606	98.74	95.32	36.05	24391114	99.56	88.19	6.95
24	19577478	2924829949	98.68	95.14	35.21	19505041	99.63	86.78	5.56
25	41982906	6271581318	98.73	95.31	36.49	41378352	98.56	89.54	11.79
26	60071116	8971956474	98.77	95.43	36.68	59518461	99.08	91.67	16.95
27	33754050	5040733197	98.73	95.33	37.1	33274742	98.58	89.6	9.48
28	19995400	2986987726	98.8	95.49	35.81	19843434	99.24	87.1	5.65
29	30460180	4549933684	98.77	95.41	36.11	30313971	99.52	89.8	8.64
30	22048272	3294673757	98.81	95.51	36.59	21922596	99.43	85.79	6.26
31	27515752	4110692515	98.81	95.53	35.94	27336899	99.35	87.87	7.8
32	25802284	3854453386	98.79	95.47	37.21	25531360	98.95	86.44	7.28
33	20042290	2993955056	98.76	95.39	36.98	19910010	99.34	83.57	5.68
34	24197472	3613587671	98.63	95.04	37.27	24020830	99.27	84.69	6.85
35	25885810	3866107243	98.74	95.33	37.28	25487168	98.46	87.27	7.26
36	27300508	4078301722	98.79	95.44	36.21	27065723	99.14	88.64	7.71
37	27205744	4064830745	98.83	95.65	37.12	27056112	99.45	83.47	7.72
38	23128814	3455364483	98.8	95.52	37.17	22978476	99.35	83.19	6.56
39	22324290	3335270659	98.77	95.38	35.78	22228295	99.57	87.46	6.34
40	20816554	3109985775	98.84	95.6	36.01	20612551	99.02	87	5.87
41	20250246	3026713303	98.84	95.61	34.96	20181395	99.66	83.36	5.76
42	23550778	3518038396	98.78	95.44	35.42	23409473	99.4	89.31	6.67
43	25711734	3841184956	98.79	95.46	35.39	25256636	98.23	88.73	7.2
44	25979154	3881609988	98.8	95.5	35.42	25890824	99.66	88.75	7.38
45	24993910	3734137934	98.79	95.5	37.13	24836448	99.37	85.92	7.09
46	28083344	4195528244	98.8	95.53	36.03	27735110	98.76	88.98	7.91
47	24295578	3629447252	98.77	95.43	36.35	23676040	97.45	88.33	6.75
48	18221872	2721836919	98.78	95.45	36.38	17994098	98.75	86.76	5.13
49	20537258	3068382864	98.8	95.51	35.86	20483861	99.74	85.5	5.85
50	22799866	3405161082	98.71	95.26	36.28	22430508	98.38	88.02	6.39
51	28867274	4314590657	98.79	95.43	34.09	28711390	99.46	89.92	8.19
52	26914840	4021257086	98.81	95.54	34.98	26804489	99.59	89.31	7.64
53	29156176	4357826707	98.88	95.74	36.88	29074538	99.72	85.24	8.31
54	29324468	4381195871	98.75	95.37	36.3	29180778	99.51	88.33	8.33
55	19755792	2952252393	98.79	95.44	36.11	19700475	99.72	81.23	5.63
56	19660718	2936698138	98.72	95.28	36.87	19566346	99.52	83.2	5.58
57	18979702	2835587229	98.77	95.41	36.66	18770925	98.9	84.89	5.35
58	22804698	3406668634	98.77	95.42	36.52	22688394	99.49	85.93	6.47
59	29963060	4475914452	98.73	95.3	36.49	29837215	99.58	88.5	8.51
60	32085894	4793032805	98.73	95.32	36.88	31832415	99.21	88.31	9.08
61	23203020	3461305906	97.85	93.15	36.03	22964028	98.97	87.25	6.54
62	23540406	3511413127	97.84	93.14	36.37	23354436	99.21	85.92	6.65
63	22062076	3290812659	97.87	93.18	35.78	21850280	99.04	87.71	6.21
64	19019694	2837059862	97.93	93.32	35.3	18932203	99.54	85.64	5.38
65	18992970	2833512288	97.99	93.43	34.63	18898005	99.5	88.44	5.37
66	21356334	3185109044	97.85	93.16	35.62	21155584	99.06	88.11	6.02
67	21096608	3147017121	97.93	93.33	35.77	20993234	99.51	85.55	5.97
68	19633888	2928106035	97.78	92.99	35.68	19555352	99.6	86.35	5.57
69	24096896	3595538139	97.91	93.29	35.86	23998098	99.59	86.47	6.84
70	22244060	3318099338	97.81	93.02	36.06	22166205	99.65	87.14	6.31
71	20981678	3130405532	97.9	93.25	35.41	20849493	99.37	86.35	5.94
72	18997146	2834915148	98	93.46	34.63	18949653	99.75	84.4	5.39
73	18007264	2687172868	97.88	93.19	34.89	17951441	99.69	85.18	5.11
74	20654632	3080974920	97.82	93.08	35.6	20536900	99.43	84.61	5.85
75	21290274	3176443815	97.8	92.96	34.97	21060339	98.92	88.96	5.99
76	24890678	3712826307	97.88	93.21	34.86	24813516	99.69	87.51	7.06
77	21728938	3241454028	97.78	92.96	35	21607255	99.44	88.28	6.15
78	20452610	3050192666	97.74	92.87	35.91	20344211	99.47	87.77	5.79
79	21247014	3169998742	97.95	93.34	35.94	21085536	99.24	86.83	6
80	22666286	3381448794	97.88	93.23	36.05	22582420	99.63	85.58	6.43
81	19537840	2915157012	97.94	93.34	35	19428428	99.44	88.41	5.53
82	20034456	2987930167	97.81	93.05	35.6	19840121	99.03	88.31	5.64
83	22638914	3376953470	97.85	93.13	35.8	22460066	99.21	88.85	6.38
84	22826094	3404052918	97.76	92.91	35.78	22654898	99.25	88.69	6.44
85	24127832	3598479356	97.8	93.04	35.04	23951698	99.27	89.35	6.81
86	21103440	3148023564	97.78	92.94	37.01	20788998	98.51	85.86	5.91
87	19827866	2955080690	97.48	92.26	35.3	19655363	99.13	88.6	5.58
88	21239696	3167925712	97.64	92.53	35.16	21146241	99.56	87.42	6.02
89	18027768	2689547127	97.86	93.16	34.4	17915995	99.38	87.42	5.1
90	25522758	3807346642	97.86	93.15	36.54	25203723	98.75	87.69	7.18
91	22542404	3363536078	97.94	93.33	34.99	22186234	98.42	88.34	6.31
92	24561270	3663485938	97.82	93.08	36.04	24391797	99.31	88.2	6.95
93	22427714	3344421073	97.79	93.01	36.92	22237078	99.15	86.47	6.32
94	21269304	3172787871	97.87	93.21	37	20877948	98.16	85.46	5.94
95	18158104	2709224262	97.91	93.27	36.61	18014654	99.21	83.53	5.13
96	18759496	2797317565	97.75	92.91	35.17	18609420	99.2	87.54	5.29
97	19018580	2836020052	98.47	94.63	38.87	18598269	97.79	77.96	5.28
98	19376040	2888561225	98.45	94.56	38.96	19288847	99.55	73.4	5.48
99	23483824	3500616456	98.49	94.68	39.64	23321785	99.31	73.38	6.62
100	21994370	3280942881	98.57	94.88	37.95	21660055	98.48	80.55	6.16
101	21573476	3218462506	98.49	94.63	38.24	21424619	99.31	77.14	6.1
102	22274252	3319918353	98.43	94.55	39.49	21657255	97.23	77.35	6.14
103	19119578	2851419247	98.55	94.83	38.55	18884407	98.77	75.62	5.37
104	19056460	2841243353	98.38	94.33	38.67	18966894	99.53	74.43	5.39
105	19615314	2925661649	98.43	94.5	37.6	19360314	98.7	80.52	5.5
106	18517142	2757722975	97.78	92.61	39.07	18007920	97.25	78.34	5.1
107	18666706	2782206402	98.38	94.4	38.76	18265371	97.85	78.18	5.17
108	20045180	2987890415	98.48	94.66	37.61	19776574	98.66	81.16	5.61
109	21707376	3237295010	98.45	94.5	36.07	21581473	99.42	86.95	6.13
110	23744210	3540299037	98.39	94.37	36	23454530	98.78	87.48	6.66
111	17755342	2647813778	98.53	94.76	37.6	17483685	98.47	81.15	4.97
112	17596200	2623751825	98.52	94.79	38.1	17140458	97.41	80.5	4.86
113	20552884	3067325520	98.28	93.94	34.34	20478893	99.64	87.53	5.83
114	17495436	2607931678	98.46	94.58	36.79	17348474	99.16	82.87	4.92
115	19920840	2970483083	98.53	94.79	37.16	19675813	98.77	82.62	5.58
116	18073456	2694699751	98.53	94.78	37.73	17919831	99.15	79.85	5.08
117	23814326	3555323890	98.6	94.94	35.35	23726212	99.63	85.96	6.77
118	21294020	3176193565	98.57	94.88	36.71	21159867	99.37	83.28	6.01
119	16298248	2429331601	98.51	94.76	38.83	15872863	97.39	75.73	4.49
120	18459316	2753424052	98.57	94.89	40.4	18320871	99.25	66.18	5.19
121	18248952	2724452434	98.61	94.92	34.4	18192380	99.69	85.29	5.19
122	31242496	4664155505	98.57	94.84	34.93	30883207	98.85	90.13	8.8
123	29722324	4438815219	98.62	94.96	34.68	29570740	99.49	89.73	8.44
124	25239870	3767464646	98.52	94.65	34.07	25126290	99.55	89.64	7.16
125	24505890	3655744488	98.33	94.19	34.28	24373558	99.46	89.16	6.94
126	28527086	4262776845	98.64	94.97	36.66	28127706	98.6	87.78	8.03
127	14302192	2129705718	98.51	94.79	37.14	13785882	96.39	75.09	3.82
128	17694848	2638417309	98.58	94.92	37.48	17478970	98.78	79.66	4.96
129	13646442	2034094234	98.31	94.15	37.08	13526353	99.12	78.02	3.83
130	19651382	2932120906	98.62	95.04	36.97	19612079	99.8	78.26	5.57
131	15143806	2256797014	98.48	94.64	37.31	14777325	97.58	78.9	4.18
132	18467516	2754516875	98.49	94.67	38.23	18190503	98.5	76.88	5.17
133	26453842	3940750909	97.64	92.31	33.69	25964445	98.15	89.29	7.38
134	26728738	3980499125	97.57	92.11	34.05	26589748	99.48	89.47	7.56
135	27427140	4082923235	97.44	91.82	33.36	27281776	99.47	90.1	7.75
136	19731470	2941544078	97.81	92.7	34.2	19579537	99.23	85.3	5.58
137	18996034	2829820954	97.52	92.03	34.1	18897254	99.48	85.04	5.38
138	20788948	3094594512	97.46	91.9	33.58	20678766	99.47	88.83	5.87
139	25727012	3831606194	97.54	92.05	33.4	25549495	99.31	90.02	7.26
140	23132254	3440630765	97.27	91.45	33.97	22630284	97.83	89.62	6.41
141	31215286	4647560898	97.48	91.93	34.48	30615952	98.08	90.51	8.69
142	23009196	3420357268	96.85	90.34	34.16	22875742	99.42	88.68	6.48
143	28396680	4228302382	97.55	92.08	34.36	28257536	99.51	89.4	8.04
144	28182726	4194300873	97.56	92.16	34.77	27565524	97.81	90.26	7.82
145	20845526	3106095804	97.65	92.31	33.62	20741298	99.5	87.83	5.9
146	20218840	3009665159	97.48	91.92	33.35	19905447	98.45	88.38	5.65
147	21410470	3186177459	97.36	91.63	33.33	21303417	99.5	89.09	6.05
148	27328844	4070702101	97.73	92.56	34.47	27140274	99.31	89.84	7.71
149	28071660	4189204594	97.86	93.12	33.65	27706728	98.7	90.51	7.89
150	23824818	3556251682	97.93	93.28	33.62	23627072	99.17	89.81	6.73
151	26123374	3897882782	97.78	92.98	34.01	25937898	99.29	89.31	7.39
152	24146174	3602736380	97.83	93.09	34.19	23882980	98.91	89.73	6.8
153	21648778	3230299336	97.82	93.07	34.49	21412806	98.91	87.52	6.1
154	18178534	2712974598	97.85	93.09	33.39	18038559	99.23	87.35	5.13
155	24221436	3614990039	97.87	93.14	33.96	23763650	98.11	89.77	6.76
156	25696258	3834822764	97.84	93.07	33.99	25254282	98.28	90.05	7.19
157	23621606	3525078357	97.81	93.04	34.31	23482238	99.41	88.25	6.69
158	31767270	4739534517	97.85	93.13	33.81	31627494	99.56	91.13	9
159	27746364	4139956646	97.79	92.98	34.15	27538266	99.25	90.21	7.84
160	20736384	3094886730	97.86	93.13	33.89	20585008	99.27	88.31	5.86
161	22613102	3374639894	97.92	93.27	34.6	22303302	98.63	89.41	6.35
162	14589216	2178084516	97.99	93.42	33.78	14520646	99.53	84.57	4.14
163	23060646	3441391438	97.87	93.17	33.99	22876160	99.2	89.38	6.51
164	29398782	4387792760	97.87	93.14	34.21	29263547	99.54	90.37	8.34
165	29976118	4473315372	98.5	94.64	34.06	29820242	99.48	90.69	8.49
166	26904408	4013763423	98.26	94	34.44	26605769	98.89	90.45	7.57
167	28915062	4315652507	98.5	94.65	34.3	28654826	99.1	90.45	8.16
168	27151362	4054229851	98.55	94.76	34.79	26874418	98.98	89.35	7.67
169	19498730	2909382634	98.51	94.68	34.59	19354439	99.26	87.61	5.51
170	19809060	2957122585	98.5	94.6	34.56	19331661	97.59	87.77	5.5
171	19303788	2881921432	98.56	94.78	34.44	19186034	99.39	86.21	5.47
172	22360772	3340009869	98.64	94.99	34.21	22228843	99.41	87.62	6.34
173	23567158	3519274291	98.58	94.82	33.74	23451678	99.51	89.32	6.68
174	26742496	3991151874	98.53	94.72	34.11	26539253	99.24	89.94	7.56
175	22925254	3420663604	98.52	94.72	35.02	22696001	99	87.61	6.47
176	21091056	3148132049	98.54	94.76	34.08	20977164	99.46	87.73	5.98
177	20872918	3114438936	98.52	94.72	34.65	20632879	98.85	88.28	5.88
178	19185388	2863221752	98.5	94.65	34.94	18845806	98.23	87.12	5.37
179	24164102	3606291589	98.48	94.6	34.45	23753312	98.3	89.12	6.77
180	23290916	3478140728	98.61	94.94	34.87	23058006	99	89.03	6.57
181	23732938	3540760438	98.23	94.02	34.43	23611900	99.49	88.85	6.72
182	22342422	3332806669	98.16	93.82	33.82	22241881	99.55	88.84	6.33
183	25706330	3835386018	98.17	93.83	33.89	25505820	99.22	89.82	7.26
184	21149676	3154727606	98.16	93.86	34.47	21056617	99.56	87.47	6
185	18385128	2743348667	98.24	94.04	34.75	18083611	98.36	85.75	5.15
186	20746598	3094926087	98.19	93.88	34.51	20624193	99.41	87.34	5.87
187	20108680	2999934559	98.11	93.61	34.82	19959875	99.26	86.91	5.68
188	20817690	3104691150	98.09	93.7	34.92	20393009	97.96	87.11	5.81
189	25166044	3753333935	98.09	93.67	34.92	25017564	99.41	88.7	7.13
190	25019146	3731589910	98.14	93.81	34.41	24808985	99.16	89.37	7.06
191	26812604	3999062247	98.1	93.69	34.92	26646365	99.38	88.93	7.59
192	26000066	3878576836	98.13	93.76	34.36	25836265	99.37	89	7.36
193	22283702	3324262329	98.16	93.83	33.93	22149999	99.4	88.97	6.31
194	18365982	2739640382	98.17	93.86	34.32	18174975	98.96	87.14	5.17
195	22475738	3353016461	98.19	93.91	34.3	22210524	98.82	89.58	6.32
196	22232278	3316362091	98.18	93.88	34.7	21954374	98.75	87.47	6.26
197	23233940	3465691266	98.16	93.83	33.97	23096859	99.41	89.44	6.58
198	24953994	3722244648	98.18	93.91	33.99	24387538	97.73	89.2	6.94
199	25861370	3858389694	98.19	93.89	34.13	25716546	99.44	89.56	7.32
200	23569232	3522255967	98.7	95.16	35.85	23352395	99.08	86.09	6.67
201	23702256	3539455081	98.58	94.85	34.41	23628779	99.69	88.11	6.74
202	18816972	2809733445	98.54	94.72	34.27	18717242	99.47	86.85	5.34
203	20760698	3099756476	98.48	94.52	34.49	20621601	99.33	87.21	5.88
204	20115178	3003565774	98.56	94.77	34.49	19427238	96.58	86.19	5.54
205	25776014	3847469285	98.58	94.88	35.04	25636823	99.46	87.92	7.31
206	19346284	2887849873	98.52	94.7	35.52	19079305	98.62	85.14	5.44
207	23671676	3534178946	98.54	94.74	35.81	23548583	99.48	88.01	6.71
208	26207568	3912721729	98.59	94.92	35.49	25982182	99.14	89.61	7.4
209	24158044	3606397704	98.51	94.68	36.17	23974442	99.24	86.39	6.85
210	22032814	3288894241	98.5	94.62	34.04	21266072	96.52	88.76	6.06
211	19090808	2849963141	98.59	94.88	35.41	18899899	99	85.95	5.39

## Sheet: Table S2
Table S2 The summary of total SNPs and SNPs after filterd that distributed on 11 chromosomes
Chr.	Total SNP number	SNP number after filtered
1	810656	80245
2	608617	30967
3	1062447	59144
4	796749	44775
5	901588	81052
6	580981	7867
7	654815	29701
8	677181	30135
9	780852	71429
10	707777	15325
11	827782	63587
Total	8409445	514227

## Sheet: Table S3
Table S3 The information of high-density bin map using acc. IT97K-499-35 as reference
Chr.	Bin ID	Genetics distance (cM)	Acc-genetics distance (cM)	Region (bp)	Length (bp)	Gap (bp)
1	bin1	0	0	1-618849	618849	-
1	bin2	0.238	0.238	628084-728363	100280	9235
1	bin3	0.714	0.952	938139-944675	6537	209776
1	bin4	0.237	1.189	946132-1004541	58410	1457
1	bin5	0.237	1.426	1006203-1378038	371836	1662
1	bin6	0.237	1.663	1378301-1396639	18339	263
1	bin7	0.237	1.9	1397184-1499572	102389	545
1	bin8	0.481	2.381	1718402-2102403	384002	218830
1	bin9	6.916	9.297	2177054-2190686	13633	74651
1	bin10	0.474	9.771	2206868-2293181	86314	16182
1	bin11	0.237	10.008	2297555-2386350	88796	4374
1	bin12	0.237	10.245	2387059-2455406	68348	709
1	bin13	4.67	14.915	2455897-3250517	794621	491
1	bin14	0.237	15.152	3250855-3324161	73307	338
1	bin15	0.474	15.626	3325338-3721759	396422	1177
1	bin16	0.237	15.863	3727898-3926433	198536	6139
1	bin17	0.237	16.1	3927217-3969924	42708	784
1	bin18	0.237	16.337	3974490-5178977	1204488	4566
1	bin19	2.309	18.646	5190029-5424909	234881	11052
1	bin20	0.237	18.883	5435484-5644751	209268	10575
1	bin21	0.237	19.12	5665902-6052532	386631	21151
1	bin22	0.238	19.358	6052633-6064062	11430	101
1	bin23	0.237	19.595	6089639-6551711	462073	25577
1	bin24	0.239	19.834	6571232-6599644	28413	19521
1	bin25	6.039	25.873	7689196-7993164	303969	1089552
1	bin26	0.237	26.11	8106653-8672559	565907	113489
1	bin27	0.26	26.37	8682928-9055357	372430	10369
1	bin28	1.196	27.566	9093597-9093597	1	38240
1	bin29	0.24	27.806	9291212-10123489	832278	197615
1	bin30	0.237	28.043	10934499-12016429	1081931	811010
1	bin31	0.237	28.28	12016527-12246497	229971	98
1	bin32	0.237	28.517	12247433-12679087	431655	936
1	bin33	5.579	34.096	12682558-13304623	622066	3471
1	bin34	0.237	34.333	13304732-15802873	2498142	109
1	bin35	0.976	35.309	15804203-15805102	900	1330
1	bin36	0.25	35.559	15805169-15806091	923	67
1	bin37	2.042	37.601	15806162-15806164	3	71
1	bin38	0.248	37.849	15808159-15811026	2868	1995
1	bin39	0.242	38.091	15811173-15811301	129	147
1	bin40	0.242	38.333	15811334-15813954	2621	33
1	bin41	0.24	38.573	15815052-16103202	288151	1098
1	bin42	1.389	39.962	16105167-16105167	1	1965
1	bin43	0.556	40.518	16105541-16106153	613	374
1	bin44	0.239	40.757	16106191-16106543	353	38
1	bin45	0.239	40.996	16106588-16106609	22	45
1	bin46	0.243	41.239	16107155-16690389	583235	546
1	bin47	0.237	41.476	16691106-16815334	124229	717
1	bin48	0.237	41.713	16815707-18172031	1356325	373
1	bin49	0.238	41.951	18192025-18729444	537420	19994
1	bin50	0.237	42.188	18729897-19498459	768563	453
1	bin51	3.403	45.591	19500095-19725995	225901	1636
1	bin52	0.239	45.83	19726502-20159162	432661	507
1	bin53	0.238	46.068	20159562-20446546	286985	400
1	bin54	5.299	51.367	20522018-20542448	20431	75472
1	bin55	0.25	51.617	20542523-21071102	528580	75
1	bin56	0.243	51.86	21071460-21269297	197838	358
1	bin57	0.244	52.104	21269316-21503648	234333	19
1	bin58	0.239	52.343	21516511-21587394	70884	12863
1	bin59	0.242	52.585	21590250-21770206	179957	2856
1	bin60	0.284	52.869	21775648-21775648	1	5442
1	bin61	1.421	54.29	21791333-21791333	1	15685
1	bin62	0.244	54.534	21798825-21900556	101732	7492
1	bin63	7.227	61.761	21923599-22012256	88658	23043
1	bin64	0.237	61.998	22021481-22037297	15817	9225
1	bin65	0.237	62.235	22037551-22072857	35307	254
1	bin66	0.237	62.472	22263836-22372266	108431	190979
1	bin67	1.675	64.147	22852213-22986669	134457	479947
1	bin68	0.237	64.384	22988231-23306862	318632	1562
1	bin69	0.237	64.621	23317994-23439082	121089	11132
1	bin70	0.476	65.097	23453030-23536163	83134	13948
1	bin71	0.474	65.571	23647165-24108473	461309	111002
1	bin72	0.474	66.045	24113621-24170499	56879	5148
1	bin73	0.245	66.29	24279460-24335732	56273	108961
1	bin74	0.242	66.532	24335751-24681063	345313	19
1	bin75	0.474	67.006	24712174-24856276	144103	31111
1	bin76	0.476	67.482	24868701-24981606	112906	12425
1	bin77	0.714	68.196	25052582-25052582	1	70976
1	bin78	3.354	71.55	25079483-25136766	57284	26901
1	bin79	1.196	72.746	25210993-25333930	122938	74227
1	bin80	0.952	73.698	25334748-25656157	321410	818
1	bin81	0.237	73.935	25656742-25686151	29410	585
1	bin82	0.237	74.172	25686193-25903987	217795	42
1	bin83	1.897	76.069	25918786-25918786	1	14799
1	bin84	0.237	76.306	25944010-26082215	138206	25224
1	bin85	0.238	76.544	26082693-26154624	71932	478
1	bin86	0.24	76.784	26158767-26192114	33348	4143
1	bin87	3.322	80.106	26219393-26497561	278169	27279
1	bin88	0.237	80.343	26498947-26526217	27271	1386
1	bin89	0.237	80.58	26542154-26757135	214982	15937
1	bin90	0.714	81.294	26951578-27064071	112494	194443
1	bin91	0.237	81.531	27075703-27249886	174184	11632
1	bin92	0.237	81.768	27263079-27310048	46970	13193
1	bin93	0.237	82.005	27313816-27331257	17442	3768
1	bin94	0.237	82.242	27340860-27349436	8577	9603
1	bin95	0.474	82.716	27358366-27366439	8074	8930
1	bin96	0.474	83.19	27380404-27380404	1	13965
1	bin97	0.237	83.427	27386894-27432999	46106	6490
1	bin98	4.558	87.985	27446736-27526184	79449	13737
1	bin99	0.474	88.459	27527344-27547643	20300	1160
1	bin100	0.237	88.696	27548934-27548958	25	1291
1	bin101	4.515	93.211	27549966-27566210	16245	1008
1	bin102	0.237	93.448	27566923-27674110	107188	713
1	bin103	0.238	93.686	27698459-27961863	263405	24349
1	bin104	0.246	93.932	27999380-28107908	108529	37517
1	bin105	0.483	94.415	28157922-28262250	104329	50014
1	bin106	0.237	94.652	28288897-28351003	62107	26647
1	bin107	0.711	95.363	28433250-28460004	26755	82247
1	bin108	0.237	95.6	28487438-28487438	1	27434
1	bin109	0.237	95.837	28513416-28513416	1	25978
1	bin110	0.711	96.548	28518797-28591882	73086	5381
1	bin111	2.672	99.22	28592623-28644248	51626	741
1	bin112	0.481	99.701	28644670-28699901	55232	422
1	bin113	0.242	99.943	28747990-28900535	152546	48089
1	bin114	1	100.943	28926308-28926392	85	25773
1	bin115	0.249	101.192	28928262-28952977	24716	1870
1	bin116	0.237	101.429	28953220-29100169	146950	243
1	bin117	0.237	101.666	29343331-29559073	215743	243162
1	bin118	0.711	102.377	29680285-29849205	168921	121212
1	bin119	0.237	102.614	29860098-30094595	234498	10893
1	bin120	0.238	102.852	30094976-30243578	148603	381
1	bin121	0.711	103.563	30263433-30278237	14805	19855
1	bin122	0.478	104.041	30315330-30349161	33832	37093
1	bin123	0.485	104.526	30365691-30365691	1	16530
1	bin124	0.243	104.769	30368677-30476794	108118	2986
1	bin125	0.474	105.243	30504601-30536391	31791	27807
1	bin126	0.474	105.717	30559995-30559995	1	23604
1	bin127	0.237	105.954	30645434-30673257	27824	85439
1	bin128	2.134	108.088	30712128-30882982	170855	38871
1	bin129	0.237	108.325	30884895-30986686	101792	1913
1	bin130	0.246	108.571	31012463-31012465	3	25777
1	bin131	0.246	108.817	31022650-31057656	35007	10185
1	bin132	2.371	111.188	31062601-31064564	1964	4945
1	bin133	2.134	113.322	31070755-31204351	133597	6191
1	bin134	1.683	115.005	31208869-31208869	1	4518
1	bin135	1.683	116.688	31212831-31373622	160792	3962
1	bin136	1.422	118.11	31381541-31387650	6110	7919
1	bin137	0.718	118.828	31437360-31438048	689	49710
1	bin138	0.952	119.78	31457629-31551148	93520	19581
1	bin139	0.237	120.017	31551175-31564292	13118	27
1	bin140	0.237	120.254	31627035-31630682	3648	62743
1	bin141	0.237	120.491	31671925-31706284	34360	41243
1	bin142	0.237	120.728	31808015-31809963	1949	101731
1	bin143	0.237	120.965	31865257-31898425	33169	55294
1	bin144	1.191	122.156	31899086-31905639	6554	661
1	bin145	0.948	123.104	31912319-31922564	10246	6680
1	bin146	0.237	123.341	31922616-32007838	85223	52
1	bin147	0.948	124.289	32083202-32289276	206075	75364
1	bin148	0.478	124.767	32358578-32358578	1	69302
1	bin149	0.718	125.485	32463013-32606541	143529	104435
1	bin150	1.196	126.681	32642914-32685264	42351	36373
1	bin151	1.202	127.883	32686563-32686563	1	1299
1	bin152	0.246	128.129	32748467-33145687	397221	61904
1	bin153	0.248	128.377	33155350-33232928	77579	9663
1	bin154	0.976	129.353	33256768-33257586	819	23840
1	bin155	0.244	129.597	33273230-33273230	1	15644
1	bin156	0.245	129.842	33367248-33370009	2762	94018
1	bin157	0.244	130.086	33370940-33454866	83927	931
1	bin158	0.246	130.332	33458512-33465768	7257	3646
1	bin159	0.249	130.581	33505782-33567380	61599	40014
1	bin160	0.99	131.571	33584404-33994959	410556	17024
1	bin161	0.242	131.813	34044353-34245247	200895	49394
1	bin162	0.24	132.053	34265628-34265628	1	20381
1	bin163	0.24	132.293	34278380-34293604	15225	12752
1	bin164	0.718	133.011	34331311-34331311	1	37707
1	bin165	0.476	133.487	34411070-34505789	94720	79759
1	bin166	4.87	138.357	34506668-34536259	29592	879
1	bin167	0.237	138.594	34543604-34551076	7473	7345
1	bin168	0.237	138.831	34551111-34572187	21077	35
1	bin169	0.711	139.542	34588973-34767862	178890	16786
1	bin170	0.711	140.253	34790921-34815270	24350	23059
1	bin171	0.237	140.49	34815323-34874477	59155	53
1	bin172	0.239	140.729	34875816-34877678	1863	1339
1	bin173	0.478	141.207	34878913-34929931	51019	1235
1	bin174	0.239	141.446	34930334-34964352	34019	403
1	bin175	0.718	142.164	34965903-34997500	31598	1551
1	bin176	0.239	142.403	34999309-35052253	52945	1809
1	bin177	0.503	142.906	35236636-35711959	475324	184383
1	bin178	0.237	143.143	35712038-35713725	1688	79
1	bin179	0.474	143.617	35714618-35718170	3553	893
1	bin180	0.237	143.854	35719423-35790373	70951	1253
1	bin181	0.474	144.328	35791865-35813878	22014	1492
1	bin182	5.712	150.04	35817849-35818622	774	3971
1	bin183	0.237	150.277	35819254-35899322	80069	632
1	bin184	0.237	150.514	35913881-35916087	2207	14559
1	bin185	0.237	150.751	35930683-35952271	21589	14596
1	bin186	0.237	150.988	35957621-35962275	4655	5350
1	bin187	6.464	157.452	35987314-36007522	20209	25039
1	bin188	0.476	157.928	36018812-36252354	233543	11290
1	bin189	0.237	158.165	36252399-36280904	28506	45
1	bin190	1.422	159.587	36393777-36436079	42303	112873
1	bin191	0.237	159.824	36491685-36604995	113311	55606
1	bin192	0.711	160.535	36608624-36608624	1	3629
1	bin193	2.186	162.721	36664984-36693983	29000	56360
1	bin194	0.725	163.446	36797986-36797986	1	104003
1	bin195	0.242	163.688	36851470-36862218	10749	53484
1	bin196	0.242	163.93	36871714-37073131	201418	9496
1	bin197	0.244	164.174	37081669-37105754	24086	8538
1	bin198	0.244	164.418	37105836-37108400	2565	82
1	bin199	0.243	164.661	37148998-37254583	105586	40598
1	bin200	1.232	165.893	37288980-37295808	6829	34397
1	bin201	0.238	166.131	37300680-37308531	7852	4872
1	bin202	0.476	166.607	37311093-37314253	3161	2562
1	bin203	0.237	166.844	37314749-37315332	584	496
1	bin204	0.237	167.081	37315881-37326637	10757	549
1	bin205	0.237	167.318	37326949-37524637	197689	312
1	bin206	0.237	167.555	37528057-37703313	175257	3420
1	bin207	0.239	167.794	37735226-37909287	174062	31913
1	bin208	0.239	168.033	37940655-38020029	79375	31368
1	bin209	0.239	168.272	38043080-38162729	119650	23051
1	bin210	0.237	168.509	38181712-38283797	102086	18983
1	bin211	0.237	168.746	38307389-38331815	24427	23592
1	bin212	0.238	168.984	38366574-38411663	45090	34759
1	bin213	0.237	169.221	38416168-38428818	12651	4505
1	bin214	0.237	169.458	38431270-38431270	1	2452
1	bin215	0.237	169.695	38489303-38489303	1	58033
1	bin216	0.237	169.932	38505426-38523965	18540	16123
1	bin217	0.237	170.169	38536976-38613016	76041	13011
1	bin218	0.474	170.643	38614050-38691593	77544	1034
1	bin219	0.237	170.88	38693543-38712080	18538	1950
1	bin220	0.237	171.117	38720808-38841147	120340	8728
1	bin221	0.474	171.591	38871842-38876264	4423	30695
1	bin222	0.474	172.065	38891594-38891594	1	15330
1	bin223	5.232	177.297	38896867-38910514	13648	5273
1	bin224	0.238	177.535	38928291-38980840	52550	17777
1	bin225	0.239	177.774	38992654-39304811	312158	11814
1	bin226	0.474	178.248	39362384-39365765	3382	57573
1	bin227	0.474	178.722	39581557-39650951	69395	215792
1	bin228	0.474	179.196	39675631-39717911	42281	24680
1	bin229	0.237	179.433	39732826-39777860	45035	14915
1	bin230	0.237	179.67	39830156-40010400	180245	52296
1	bin231	0.237	179.907	40056015-40080841	24827	45615
1	bin232	0.237	180.144	40086241-40086241	1	5400
1	bin233	0.237	180.381	40092649-40103589	10941	6408
1	bin234	0.237	180.618	40296736-40351279	54544	193147
1	bin235	0.476	181.094	40406564-40406566	3	55285
1	bin236	0.476	181.57	40507056-40507056	1	100490
1	bin237	0.474	182.044	40560960-40565670	4711	53904
1	bin238	0.948	182.992	40740122-40974035	233914	174452
1	bin239	0.711	183.703	41029690-41029690	1	55655
1	bin240	0.237	183.94	41054143-41054143	1	24453
1	bin241	0.238	184.178	41094116-41409352	315237	39973
1	bin242	0.237	184.415	41426764-41441419	14656	17412
1	bin243	0.711	185.126	41650596-41845558	194963	209177
1	bin244	0.237	185.363	41846202-42129361	283160	644
2	bin1	0	0	1-1817139	1817139	-
2	bin2	1.185	1.185	1833813-1875717	41905	16674
2	bin3	0.237	1.422	1875991-2866378	990388	274
2	bin4	0.948	2.37	3028219-3281624	253406	161841
2	bin5	0.262	2.632	3549559-3586129	36571	267935
2	bin6	0.256	2.888	3708430-3793224	84795	122301
2	bin7	0.239	3.127	3798594-3839835	41242	5370
2	bin8	0.237	3.364	3883433-4025685	142253	43598
2	bin9	0.237	3.601	4026182-4347064	320883	497
2	bin10	0.237	3.838	4350242-4914331	564090	3178
2	bin11	0.237	4.075	4922999-5015459	92461	8668
2	bin12	0.237	4.312	5033766-5600667	566902	18307
2	bin13	0.237	4.549	5614116-5847325	233210	13449
2	bin14	0.711	5.26	5882938-6094368	211431	35613
2	bin15	0.237	5.497	6099615-7852308	1752694	5247
2	bin16	0.237	5.734	7872209-7935995	63787	19901
2	bin17	0.237	5.971	7953541-8346497	392957	17546
2	bin18	1.659	7.63	8350527-8436683	86157	4030
2	bin19	0.237	7.867	8486590-9005198	518609	49907
2	bin20	0.237	8.104	9064883-9071558	6676	59685
2	bin21	4.076	12.18	9093515-12557319	3463805	21957
2	bin22	0.237	12.417	12568234-12592293	24060	10915
2	bin23	0.237	12.654	12618851-13249358	630508	26558
2	bin24	4.276	16.93	13294100-13406821	112722	44742
2	bin25	0.237	17.167	13440354-13870793	430440	33533
2	bin26	1.659	18.826	13879578-13976818	97241	8785
2	bin27	0.237	19.063	13986100-14338620	352521	9282
2	bin28	0.237	19.3	14480800-14480982	183	142180
2	bin29	0.237	19.537	14511326-15194230	682905	30344
2	bin30	0.237	19.774	15197131-15580919	383789	2901
2	bin31	0.237	20.011	15607250-15745820	138571	26331
2	bin32	0.237	20.248	15749353-15854412	105060	3533
2	bin33	0.237	20.485	15855534-16238909	383376	1122
2	bin34	0.237	20.722	16239750-16268751	29002	841
2	bin35	0.237	20.959	16270152-16488988	218837	1401
2	bin36	20.241	41.2	19118427-19118534	108	2629439
2	bin37	0.368	41.568	19118546-19118559	14	12
2	bin38	0.403	41.971	19118569-19118595	27	10
2	bin39	7.431	49.402	19194675-19194675	1	76080
2	bin40	0.258	49.66	19233086-19343228	110143	38411
2	bin41	1.22	50.88	19350808-19362985	12178	7580
2	bin42	3.43	54.31	20376079-20406365	30287	1013094
2	bin43	0.532	54.842	20429645-20429645	1	23280
2	bin44	1.547	56.389	20529858-21157510	627653	100213
2	bin45	0.474	56.863	21177468-21229646	52179	19958
2	bin46	0.237	57.1	21236579-21333447	96869	6933
2	bin47	0.513	57.613	21334330-21455070	120741	883
2	bin48	0.238	57.851	21455140-21494215	39076	70
2	bin49	0.238	58.089	21494828-21615167	120340	613
2	bin50	0.237	58.326	21615216-22075437	460222	49
2	bin51	0.237	58.563	22221369-22409712	188344	145932
2	bin52	0.711	59.274	22489142-22547109	57968	79430
2	bin53	1.659	60.933	22547829-22665087	117259	720
2	bin54	3.424	64.357	23031026-23031046	21	365939
2	bin55	0.413	64.77	23036490-23036491	2	5444
2	bin56	0.342	65.112	23106517-23106517	1	70026
2	bin57	0.314	65.426	23117919-23157952	40034	11402
2	bin58	0.99	66.416	23184405-23535489	351085	26453
2	bin59	0.238	66.654	23628134-23720074	91941	92645
2	bin60	0.239	66.893	23720177-23720311	135	103
2	bin61	0.24	67.133	23721886-23895535	173650	1575
2	bin62	0.24	67.373	23898077-23902218	4142	2542
2	bin63	0.243	67.616	23902240-24619107	716868	22
2	bin64	0.254	67.87	24620503-24620505	3	1396
2	bin65	0.253	68.123	24710928-24736117	25190	90423
2	bin66	0.493	68.616	24740731-24759482	18752	4614
2	bin67	0.5	69.116	24781059-24829155	48097	21577
2	bin68	0.26	69.376	24829468-24854283	24816	313
2	bin69	0.284	69.66	24868030-24868695	666	13747
2	bin70	0.336	69.996	24897503-25055736	158234	28808
2	bin71	12.411	82.407	26929002-26946146	17145	1873266
2	bin72	0.237	82.644	26948590-27041530	92941	2444
2	bin73	0.238	82.882	27041613-27145710	104098	83
2	bin74	4.076	86.958	27147603-27169909	22307	1893
2	bin75	0.239	87.197	27170082-27258101	88020	173
2	bin76	0.237	87.434	27264433-27398038	133606	6332
2	bin77	0.242	87.676	27572694-27668731	96038	174656
2	bin78	0.242	87.918	27816623-27816623	1	147892
2	bin79	0.237	88.155	27973854-28034296	60443	157231
2	bin80	0.238	88.393	28117208-28140802	23595	82912
2	bin81	0.238	88.631	28198132-28292921	94790	57330
2	bin82	0.474	89.105	28293227-28415309	122083	306
2	bin83	0.238	89.343	28454307-28460211	5905	38998
2	bin84	0.237	89.58	28488259-28546792	58534	28048
2	bin85	0.238	89.818	28561334-28748897	187564	14542
2	bin86	0.237	90.055	28766882-28768199	1318	17985
2	bin87	0.474	90.529	28833329-28877252	43924	65130
2	bin88	0.237	90.766	28940667-28999869	59203	63415
2	bin89	0.237	91.003	29005736-29079740	74005	5867
2	bin90	2.175	93.178	29080550-29081473	924	810
2	bin91	0.237	93.415	29247445-30088411	840967	165972
2	bin92	0.474	93.889	30303896-30303896	1	215485
2	bin93	0.518	94.407	30440950-31468336	1027387	137054
2	bin94	0.239	94.646	31624311-32396275	771965	155975
2	bin95	0.237	94.883	32396326-33908088	1511763	51
3	bin1	0	0	1-257620	257620	-
3	bin2	0.474	0.474	257904-270937	13034	284
3	bin3	0.474	0.948	271848-284719	12872	911
3	bin4	0.474	1.422	284799-293382	8584	80
3	bin5	0.237	1.659	293543-378273	84731	161
3	bin6	0.237	1.896	379549-457421	77873	1276
3	bin7	0.237	2.133	457613-511106	53494	192
3	bin8	0.478	2.611	523682-523682	1	12576
3	bin9	0.24	2.851	569454-569454	1	45772
3	bin10	0.785	3.636	571779-571779	1	2325
3	bin11	0.785	4.421	625072-652521	27450	53293
3	bin12	0.238	4.659	682615-884407	201793	30094
3	bin13	7.078	11.737	1576927-3201877	1624951	692520
3	bin14	1.021	12.758	3240233-3300396	60164	38356
3	bin15	0.238	12.996	3300530-3520439	219910	134
3	bin16	0.474	13.47	3522347-3645721	123375	1908
3	bin17	0.237	13.707	3646028-3675618	29591	307
3	bin18	0.237	13.944	3676057-3740005	63949	439
3	bin19	0.237	14.181	3819535-3840379	20845	79530
3	bin20	0.474	14.655	3936727-4023641	86915	96348
3	bin21	0.476	15.131	4041908-4041908	1	18267
3	bin22	0.242	15.373	4085929-4244209	158281	44021
3	bin23	0.237	15.61	4363425-4485728	122304	119216
3	bin24	0.237	15.847	4558438-4575560	17123	72710
3	bin25	0.237	16.084	4716751-4813415	96665	141191
3	bin26	0.474	16.558	4843994-4843994	1	30579
3	bin27	0.711	17.269	4992627-5177672	185046	148633
3	bin28	0.237	17.506	5289260-5289260	1	111588
3	bin29	0.948	18.454	5387612-5387612	1	98352
3	bin30	0.237	18.691	5423370-5458656	35287	35758
3	bin31	0.237	18.928	5460642-5464949	4308	1986
3	bin32	0.237	19.165	5465323-5477897	12575	374
3	bin33	0.237	19.402	5481406-5764213	282808	3509
3	bin34	0.474	19.876	5764905-5772796	7892	692
3	bin35	0.237	20.113	5773639-5860179	86541	843
3	bin36	0.474	20.587	5864858-5927595	62738	4679
3	bin37	0.237	20.824	5943342-5968573	25232	15747
3	bin38	0.237	21.061	5969023-5981679	12657	450
3	bin39	0.237	21.298	5981978-5995673	13696	299
3	bin40	4.296	25.594	5996234-5997561	1328	561
3	bin41	0.711	26.305	5997659-6204453	206795	98
3	bin42	0.237	26.542	6206376-6256547	50172	1923
3	bin43	0.237	26.779	6270560-6385555	114996	14013
3	bin44	0.237	27.016	6497825-6497825	1	112270
3	bin45	4.993	32.009	6504474-6527872	23399	6649
3	bin46	0.474	32.483	6529431-6530773	1343	1559
3	bin47	0.237	32.72	6532885-6594366	61482	2112
3	bin48	0.237	32.957	6596286-6664856	68571	1920
3	bin49	5.232	38.189	6708873-6761426	52554	44017
3	bin50	0.237	38.426	6827992-6889002	61011	66566
3	bin51	5.525	43.951	6889758-6892771	3014	756
3	bin52	0.476	44.427	6893442-6898352	4911	671
3	bin53	0.237	44.664	6898908-7020281	121374	556
3	bin54	0.237	44.901	7046844-7046844	1	26563
3	bin55	0.474	45.375	7061959-7118912	56954	15115
3	bin56	0.237	45.612	7126494-7191674	65181	7582
3	bin57	0.239	45.851	7253000-7452928	199929	61326
3	bin58	0.239	46.09	7513262-7513262	1	60334
3	bin59	0.237	46.327	7563041-7563041	1	49779
3	bin60	0.239	46.566	7781966-7781966	1	218925
3	bin61	0.239	46.805	8007914-8007914	1	225948
3	bin62	0.711	47.516	8295339-8295339	1	287425
3	bin63	1.214	48.73	9145360-9145360	1	850021
3	bin64	0.485	49.215	9508792-9634282	125491	363432
3	bin65	0.237	49.452	9644121-9869893	225773	9839
3	bin66	0.237	49.689	9888641-10047830	159190	18748
3	bin67	0.237	49.926	10053921-10108290	54370	6091
3	bin68	0.237	50.163	10108299-10111912	3614	9
3	bin69	0.474	50.637	10112442-10261342	148901	530
3	bin70	0.237	50.874	10262375-10265994	3620	1033
3	bin71	0.237	51.111	10267641-10539273	271633	1647
3	bin72	0.237	51.348	10544115-10597657	53543	4842
3	bin73	0.237	51.585	10600966-10627361	26396	3309
3	bin74	0.237	51.822	10627454-10637914	10461	93
3	bin75	0.237	52.059	10639204-10688013	48810	1290
3	bin76	0.237	52.296	10966757-10966757	1	278744
3	bin77	0.488	52.784	10995208-12889956	1894749	28451
3	bin78	1.933	54.717	13467516-13490484	22969	577560
3	bin79	0.237	54.954	13490834-13625115	134282	350
3	bin80	0.237	55.191	13625169-13665782	40614	54
3	bin81	3.972	59.163	13718850-13727376	8527	53068
3	bin82	0.581	59.744	13729287-13747252	17966	1911
3	bin83	0.259	60.003	13751754-13751946	193	4502
3	bin84	0.26	60.263	13751972-13754849	2878	26
3	bin85	0.802	61.065	13756495-13801276	44782	1646
3	bin86	0.256	61.321	13801834-13802612	779	558
3	bin87	1.786	63.107	13803235-13834571	31337	623
3	bin88	0.239	63.346	13834596-13835440	845	25
3	bin89	0.239	63.585	13835519-13845989	10471	79
3	bin90	0.238	63.823	13846698-13846901	204	709
3	bin91	0.239	64.062	13901877-13985541	83665	54976
3	bin92	0.259	64.321	14025007-14124147	99141	39466
3	bin93	0.281	64.602	14125150-14912238	787089	1003
3	bin94	1.049	65.651	15069629-15870812	801184	157391
3	bin95	1.145	66.796	15880892-15880892	1	10080
3	bin96	3.389	70.185	16734572-16793335	58764	853680
3	bin97	0.244	70.429	16816059-16824750	8692	22724
3	bin98	0.237	70.666	16825641-16883066	57426	891
3	bin99	0.237	70.903	16883309-16911332	28024	243
3	bin100	0.474	71.377	16912411-16919399	6989	1079
3	bin101	0.237	71.614	16920621-16924441	3821	1222
3	bin102	0.474	72.088	16969302-17058957	89656	44861
3	bin103	4.276	76.364	17085985-17255012	169028	27028
3	bin104	0.474	76.838	17276740-17488412	211673	21728
3	bin105	0.711	77.549	17597977-17598590	614	109565
3	bin106	0.474	78.023	17600671-17675425	74755	2081
3	bin107	0.237	78.26	17693261-17705670	12410	17836
3	bin108	0.237	78.497	17705775-17710349	4575	105
3	bin109	0.238	78.735	17710906-17718299	7394	557
3	bin110	5.952	84.687	17753457-17882422	128966	35158
3	bin111	0.474	85.161	17891098-17928797	37700	8676
3	bin112	0.237	85.398	17928835-18016837	88003	38
3	bin113	0.237	85.635	18017627-18029361	11735	790
3	bin114	0.237	85.872	18029722-18379957	350236	361
3	bin115	0.237	86.109	18429949-18468841	38893	49992
3	bin116	0.237	86.346	18505498-19043497	538000	36657
3	bin117	0.237	86.583	19050196-19064951	14756	6699
3	bin118	0.237	86.82	19064972-19070557	5586	21
3	bin119	0.237	87.057	19070570-19078984	8415	13
3	bin120	0.238	87.295	19081535-19081559	25	2551
3	bin121	0.238	87.533	19103326-19214753	111428	21767
3	bin122	0.237	87.77	19229533-19472328	242796	14780
3	bin123	0.237	88.007	19472688-19482206	9519	360
3	bin124	0.237	88.244	19482727-19489675	6949	521
3	bin125	6.707	94.951	20166491-20310601	144111	676816
3	bin126	0.24	95.191	20310974-20523981	213008	373
3	bin127	0.237	95.428	20526216-20599135	72920	2235
3	bin128	0.237	95.665	20599830-20805958	206129	695
3	bin129	0.237	95.902	20815911-20925188	109278	9953
3	bin130	0.237	96.139	20925486-21128541	203056	298
3	bin131	0.237	96.376	21141824-21297733	155910	13283
3	bin132	0.237	96.613	21297767-21501736	203970	34
3	bin133	0.238	96.851	21501914-21509060	7147	178
3	bin134	0.238	97.089	21571204-21603446	32243	62144
3	bin135	0.238	97.327	21622653-21725260	102608	19207
3	bin136	0.238	97.565	21752186-21874791	122606	26926
3	bin137	0.238	97.803	21886744-22022922	136179	11953
3	bin138	0.243	98.046	22022945-22120549	97605	23
3	bin139	0.267	98.313	22121342-22267138	145797	793
3	bin140	0.238	98.551	22267503-22267898	396	365
3	bin141	5.36	103.911	22268262-22486315	218054	364
3	bin142	0.239	104.15	22486392-22554086	67695	77
3	bin143	6.252	110.402	22554420-22661220	106801	334
3	bin144	0.239	110.641	22661694-22759310	97617	474
3	bin145	0.239	110.88	22760045-23044209	284165	735
3	bin146	0.238	111.118	23044723-23384866	340144	514
3	bin147	0.238	111.356	23384923-23512612	127690	57
3	bin148	0.237	111.593	23515908-23583403	67496	3296
3	bin149	0.237	111.83	23584013-23767904	183892	610
3	bin150	0.238	112.068	23768321-23922163	153843	417
3	bin151	0.237	112.305	23922546-23957493	34948	383
3	bin152	0.237	112.542	23958075-26407264	2449190	582
3	bin153	0.239	112.781	26457538-26471679	14142	50274
3	bin154	0.238	113.019	26475139-26495414	20276	3460
3	bin155	0.238	113.257	26496006-26538081	42076	592
3	bin156	0.476	113.733	26541855-26578252	36398	3774
3	bin157	0.238	113.971	26578267-26684404	106138	15
3	bin158	0.238	114.209	26685690-26702951	17262	1286
3	bin159	0.237	114.446	26708491-26745471	36981	5540
3	bin160	0.474	114.92	26751861-27209159	457299	6390
3	bin161	0.237	115.157	27209861-27777777	567917	702
3	bin162	0.239	115.396	27786287-28557015	770729	8510
3	bin163	0.24	115.636	28610849-29029279	418431	53834
3	bin164	0.476	116.112	29031739-29372285	340547	2460
3	bin165	5.498	121.61	29564861-29878068	313208	192576
3	bin166	0.238	121.848	29887915-29914981	27067	9847
3	bin167	0.238	122.086	29921541-30003840	82300	6560
3	bin168	0.238	122.324	30013554-30493476	479923	9714
3	bin169	1.191	123.515	30729371-30756022	26652	235895
3	bin170	0.237	123.752	30768009-30806895	38887	11987
3	bin171	0.483	124.235	30809071-30809071	1	2176
3	bin172	0.985	125.22	30849118-31146128	297011	40047
3	bin173	0.258	125.478	31218359-31321698	103340	72231
3	bin174	0.237	125.715	31329617-31374417	44801	7919
3	bin175	0.711	126.426	31386631-31518173	131543	12214
3	bin176	0.237	126.663	31545133-32251164	706032	26960
3	bin177	0.478	127.141	32291626-33004019	712394	40462
3	bin178	0.237	127.378	33014466-33182694	168229	10447
3	bin179	0.237	127.615	33182805-33219847	37043	111
3	bin180	0.237	127.852	33221824-33330580	108757	1977
3	bin181	0.237	128.089	33336577-33499211	162635	5997
3	bin182	0.237	128.326	33499232-33557991	58760	21
3	bin183	0.474	128.8	33578893-33663709	84817	20902
3	bin184	5.498	134.298	33667459-33682759	15301	3750
3	bin185	0.478	134.776	33712400-34852794	1140395	29641
3	bin186	0.238	135.014	34853519-34924032	70514	725
3	bin187	0.237	135.251	34936933-34954729	17797	12901
3	bin188	0.237	135.488	34962026-35009946	47921	7297
3	bin189	0.237	135.725	35012911-35026037	13127	2965
3	bin190	0.237	135.962	35042901-35126815	83915	16864
3	bin191	0.237	136.199	35143166-35186025	42860	16351
3	bin192	0.239	136.438	35186179-35215905	29727	154
3	bin193	0.238	136.676	35292206-35609175	316970	76301
3	bin194	5.981	142.657	35644578-35927317	282740	35403
3	bin195	0.721	143.378	35941087-35946134	5048	13770
3	bin196	0.24	143.618	35956647-36032695	76049	10513
3	bin197	0.239	143.857	36034906-36086511	51606	2211
3	bin198	4.694	148.551	36124881-36259671	134791	38370
3	bin199	0.237	148.788	36259793-36264419	4627	122
3	bin200	0.237	149.025	36267082-36289440	22359	2663
3	bin201	0.237	149.262	36336449-36398944	62496	47009
3	bin202	0.237	149.499	36454557-36673197	218641	55613
3	bin203	0.238	149.737	36673486-36695361	21876	289
3	bin204	0.474	150.211	36695740-36876855	181116	379
3	bin205	0.481	150.692	36951682-36982736	31055	74827
3	bin206	0.239	150.931	36985529-37308415	322887	2793
3	bin207	0.238	151.169	37339241-37349576	10336	30826
3	bin208	0.238	151.407	37357065-37518161	161097	7489
3	bin209	0.718	152.125	37518284-37519988	1705	123
3	bin210	2.134	154.259	37521964-37597557	75594	1976
3	bin211	0.238	154.497	37598061-37640397	42337	504
3	bin212	0.24	154.737	37657449-37700173	42725	17052
3	bin213	2.888	157.625	37766866-37766866	1	66693
3	bin214	1.429	159.054	37871944-37872761	818	105078
3	bin215	0.476	159.53	37880360-38086447	206088	7599
3	bin216	0.249	159.779	38862678-40262619	1399942	776231
3	bin217	0.237	160.016	40278615-40328874	50260	15996
3	bin218	1.457	161.473	40339773-40540625	200853	10899
3	bin219	0.237	161.71	40540691-40561129	20439	66
3	bin220	0.237	161.947	40561381-40657466	96086	252
3	bin221	0.238	162.185	40658314-40795026	136713	848
3	bin222	0.711	162.896	40836864-40836864	1	41838
3	bin223	0.237	163.133	40856331-41034599	178269	19467
3	bin224	0.237	163.37	41099211-41266947	167737	64612
3	bin225	0.239	163.609	41266969-41337963	70995	22
3	bin226	0.239	163.848	41339091-41394822	55732	1128
3	bin227	0.238	164.086	41395789-41480953	85165	967
3	bin228	0.238	164.324	41482743-41547613	64871	1790
3	bin229	0.27	164.594	41828389-45951193	4122805	280776
3	bin230	0.266	164.86	45953755-45962599	8845	2562
3	bin231	0.265	165.125	45962981-45963103	123	382
3	bin232	0.262	165.387	45963215-45977704	14490	112
3	bin233	0.79	166.177	45977911-45985188	7278	207
3	bin234	1.208	167.385	46009509-46163887	154379	24321
3	bin235	0.237	167.622	46181133-46269284	88152	17246
3	bin236	0.237	167.859	46282595-46347923	65329	13311
3	bin237	0.474	168.333	46357259-46364630	7372	9336
3	bin238	0.237	168.57	46379314-46396682	17369	14684
3	bin239	1.897	170.467	46419409-46430540	11132	22727
3	bin240	0.476	170.943	46431334-46495144	63811	794
3	bin241	0.237	171.18	46496176-46592129	95954	1032
3	bin242	0.237	171.417	46594987-46597280	2294	2858
3	bin243	0.237	171.654	46599243-46636434	37192	1963
3	bin244	0.5	172.154	46636495-46676471	39977	61
3	bin245	0.754	172.908	46676695-46697459	20765	224
3	bin246	0.25	173.158	46697790-46741818	44029	331
3	bin247	0.237	173.395	46742615-46776591	33977	797
3	bin248	1.897	175.292	46777262-46892757	115496	671
3	bin249	0.474	175.766	46895215-47332182	436968	2458
3	bin250	0.513	176.279	47332479-47333694	1216	297
3	bin251	0.258	176.537	47333833-47637918	304086	139
3	bin252	0.237	176.774	47638424-47811153	172730	506
3	bin253	0.237	177.011	47834242-47892122	57881	23089
3	bin254	2.417	179.428	47897116-47904227	7112	4994
3	bin255	0.238	179.666	47919949-47930638	10690	15722
3	bin256	0.474	180.14	47932766-47967086	34321	2128
3	bin257	0.237	180.377	47967174-47994710	27537	88
3	bin258	0.237	180.614	47994797-48032475	37679	87
3	bin259	0.474	181.088	48067915-48191817	123903	35440
3	bin260	0.948	182.036	48246413-48334585	88173	54596
3	bin261	0.237	182.273	48338876-48423633	84758	4291
3	bin262	1.185	183.458	48430538-48483985	53448	6905
3	bin263	0.237	183.695	48487581-48578789	91209	3596
3	bin264	0.237	183.932	48579557-48580319	763	768
3	bin265	0.474	184.406	48584300-48588192	3893	3981
3	bin266	0.248	184.654	48589514-48852263	262750	1322
3	bin267	0.238	184.892	48855530-49024630	169101	3267
3	bin268	0.237	185.129	49158059-49290992	132934	133429
3	bin269	0.237	185.366	49291024-49294379	3356	32
3	bin270	0.476	185.842	49417452-49442383	24932	123073
3	bin271	0.237	186.079	49457507-49642836	185330	15124
3	bin272	0.238	186.317	49646741-49647019	279	3905
3	bin273	3.129	189.446	49663964-49727530	63567	16945
3	bin274	0.238	189.684	49854116-49931622	77507	126586
3	bin275	0.242	189.926	49974781-50045447	70667	43159
3	bin276	0.244	190.17	50046046-50096575	50530	599
3	bin277	0.239	190.409	50098595-50104022	5428	2020
3	bin278	0.481	190.89	50352477-50352477	1	248455
3	bin279	0.478	191.368	50493171-50783994	290824	140694
3	bin280	0.239	191.607	50872119-50872119	1	88125
3	bin281	0.718	192.325	51089295-51089295	1	217176
3	bin282	0.239	192.564	51162498-51210471	47974	73203
3	bin283	0.239	192.803	51455004-51455004	1	244533
3	bin284	0.239	193.042	51759563-51759563	1	304559
3	bin285	0.239	193.281	51956115-51956115	1	196552
3	bin286	0.239	193.52	52030047-52030047	1	73932
3	bin287	1.202	194.722	52295490-52295490	1	265443
3	bin288	1.683	196.405	52456786-52509530	52745	161296
3	bin289	0.962	197.367	52831599-52969075	137477	322069
3	bin290	0.242	197.609	53089538-53463523	373986	120463
3	bin291	0.966	198.575	53476972-53535143	58172	13449
3	bin292	0.243	198.818	53621965-54085387	463423	86822
3	bin293	0.242	199.06	54185453-54185453	1	100066
3	bin294	0.966	200.026	54440508-54441861	1354	255055
3	bin295	0.242	200.268	54462292-54462292	1	20431
3	bin296	0.242	200.51	54478954-54478954	1	16662
3	bin297	1.214	201.724	54543227-55144465	601239	64273
3	bin298	0.239	201.963	55145463-55146748	1286	998
3	bin299	0.239	202.202	55147847-55149726	1880	1099
3	bin300	0.239	202.441	55151073-55157572	6500	1347
3	bin301	3.354	205.795	55161868-55296800	134933	4296
3	bin302	0.238	206.033	55419489-56232582	813094	122689
3	bin303	0.239	206.272	56232584-56920201	687618	2
3	bin304	0.239	206.511	57330581-57611145	280565	410380
3	bin305	0.239	206.75	57706817-57757598	50782	95672
3	bin306	0.239	206.989	57929145-57961850	32706	171547
3	bin307	0.483	207.472	58384264-59126097	741834	422414
3	bin308	0.802	208.274	59620462-60040505	420044	494365
3	bin309	1.25	209.524	60459257-60459257	1	418752
3	bin310	1.111	210.635	60567560-61065309	497750	108303
3	bin311	0.256	210.891	61065558-61117295	51738	249
3	bin312	0.495	211.386	61117936-61161771	43836	641
3	bin313	0.245	211.631	61161789-61161834	46	18
3	bin314	0.246	211.877	61188069-61191373	3305	26235
3	bin315	0.243	212.12	61191710-61238579	46870	337
3	bin316	0.238	212.358	61238744-61258756	20013	165
3	bin317	0.238	212.596	61272758-61341714	68957	14002
3	bin318	0.237	212.833	61349026-61503740	154715	7312
3	bin319	0.237	213.07	61635509-65292630	3657122	131769
4	bin1	0	0	1-904621	904621	-
4	bin2	0.237	0.237	904672-939985	35314	51
4	bin3	0.238	0.475	943577-1049415	105839	3592
4	bin4	0.237	0.712	1071824-1096038	24215	22409
4	bin5	0.237	0.949	1106861-1129989	23129	10823
4	bin6	0.237	1.186	1130042-1160464	30423	53
4	bin7	0.237	1.423	1160545-1206134	45590	81
4	bin8	4.076	5.499	1255965-1267530	11566	49831
4	bin9	0.483	5.982	1270269-1303156	32888	2739
4	bin10	0.237	6.219	1306280-1359443	53164	3124
4	bin11	0.237	6.456	1375315-1375315	1	15872
4	bin12	0.237	6.693	1383798-1451317	67520	8483
4	bin13	0.238	6.931	1486381-1499275	12895	35064
4	bin14	0.711	7.642	1576323-1576424	102	77048
4	bin15	0.711	8.353	1588614-1594237	5624	12190
4	bin16	0.237	8.59	1594257-1602048	7792	20
4	bin17	0.237	8.827	1602145-1604814	2670	97
4	bin18	0.476	9.303	1606979-2119682	512704	2165
4	bin19	0.483	9.786	2904807-2907124	2318	785125
4	bin20	1.429	11.215	2956947-2956947	1	49823
4	bin21	0.237	11.452	3081412-3125782	44371	124465
4	bin22	4.823	16.275	3126377-3150947	24571	595
4	bin23	0.237	16.512	3209712-3257193	47482	58765
4	bin24	0.718	17.23	3286586-3394261	107676	29393
4	bin25	0.478	17.708	3411614-3412641	1028	17353
4	bin26	0.238	17.946	3412648-3412822	175	7
4	bin27	0.714	18.66	3417265-3547240	129976	4443
4	bin28	0.237	18.897	3658594-3913836	255243	111354
4	bin29	0.711	19.608	4044201-4068015	23815	130365
4	bin30	0.237	19.845	4077533-4428761	351229	9518
4	bin31	0.711	20.556	4429219-4564532	135314	458
4	bin32	0.237	20.793	4565064-4583752	18689	532
4	bin33	2.134	22.927	4592463-4595959	3497	8711
4	bin34	3.322	26.249	4610727-4712122	101396	14768
4	bin35	5.712	31.961	4712500-4843904	131405	378
4	bin36	2.416	34.377	4896680-4896680	1	52776
4	bin37	0.347	34.724	5393730-5553877	160148	497050
4	bin38	0.303	35.027	6100552-6237404	136853	546675
4	bin39	0.556	35.583	7340572-8325053	984482	1103168
4	bin40	0.242	35.825	8351929-8483870	131942	26876
4	bin41	0.485	36.31	8484703-8484813	111	833
4	bin42	0.239	36.549	8484830-8572584	87755	17
4	bin43	0.24	36.789	8578764-8880851	302088	6180
4	bin44	0.238	37.027	8883499-11405272	2521774	2648
4	bin45	0.242	37.269	11862787-12423159	560373	457515
4	bin46	0.5	37.769	12457318-12484173	26856	34159
4	bin47	0.515	38.284	12548369-12548396	28	64196
4	bin48	0.255	38.539	12606698-12989475	382778	58302
4	bin49	0.237	38.776	12989752-13719416	729665	277
4	bin50	0.237	39.013	13720102-14208900	488799	686
4	bin51	0.238	39.251	14216569-14257640	41072	7669
4	bin52	4.776	44.027	14265272-14550021	284750	7632
4	bin53	0.488	44.515	14655742-14655850	109	105721
4	bin54	2.229	46.744	14758111-14763399	5289	102261
4	bin55	0.476	47.22	14763411-14918725	155315	12
4	bin56	0.238	47.458	14918777-15114019	195243	52
4	bin57	0.521	47.979	15479117-15552395	73279	365098
4	bin58	0.266	48.245	15587550-15768904	181355	35155
4	bin59	0.239	48.484	15832168-15832238	71	63264
4	bin60	0.239	48.723	15832252-16223677	391426	14
4	bin61	0.75	49.473	16261592-16262520	929	37915
4	bin62	0.259	49.732	16264350-16374001	109652	1830
4	bin63	0.276	50.008	16399482-17631802	1232321	25481
4	bin64	0.275	50.283	17732992-18031591	298600	101190
4	bin65	0.559	50.842	18115710-19360635	1244926	84119
4	bin66	0.307	51.149	19450688-19456859	6172	90053
4	bin67	0.323	51.472	20071113-20223102	151990	614254
4	bin68	1.064	52.536	21060378-21060589	212	837276
4	bin69	3.601	56.137	25713289-25829080	115792	4652700
4	bin70	0.251	56.388	25843719-25902007	58289	14639
4	bin71	1.257	57.645	25908726-26000898	92173	6719
4	bin72	0.246	57.891	26056645-26060806	4162	55747
4	bin73	0.493	58.384	26095802-26578853	483052	34996
4	bin74	0.985	59.369	26595426-27001212	405787	16573
4	bin75	0.948	60.317	27030380-27412000	381621	29168
4	bin76	0.237	60.554	27460425-27710676	250252	48425
4	bin77	0.237	60.791	27718928-27797186	78259	8252
4	bin78	0.238	61.029	27803291-27989678	186388	6105
4	bin79	0.711	61.74	27990596-28161955	171360	918
4	bin80	0.237	61.977	28166087-28232505	66419	4132
4	bin81	0.714	62.691	28298325-28298325	1	65820
4	bin82	4.063	66.754	28377228-28521410	144183	78903
4	bin83	1.797	68.551	28877968-29050216	172249	356558
4	bin84	0.249	68.8	29059548-29143495	83948	9332
4	bin85	0.239	69.039	29169287-29787461	618175	25792
4	bin86	0.242	69.281	29787495-29878026	90532	34
4	bin87	0.284	69.565	29881557-29885383	3827	3531
4	bin88	9.193	78.758	30189412-30627831	438420	304029
4	bin89	0.476	79.234	30712940-30818697	105758	85109
4	bin90	0.238	79.472	30840463-30932958	92496	21766
4	bin91	0.237	79.709	30933260-30935185	1926	302
4	bin92	5.712	85.421	30949892-30988616	38725	14707
4	bin93	0.239	85.66	31173596-31424619	251024	184980
4	bin94	0.237	85.897	31425879-31523291	97413	1260
4	bin95	0.948	86.845	31953795-31957344	3550	430504
4	bin96	0.237	87.082	31957539-32236492	278954	195
4	bin97	0.237	87.319	32263682-32508245	244564	27190
4	bin98	1.026	88.345	32511771-32523456	11686	3526
4	bin99	0.254	88.599	32523474-32644214	120741	18
4	bin100	0.529	89.128	32651214-32651214	1	7000
4	bin101	0.265	89.393	32685017-32685031	15	33803
4	bin102	0.245	89.638	32685146-32686199	1054	115
4	bin103	0.721	90.359	32823050-33196825	373776	136851
4	bin104	0.481	90.84	33306950-33349924	42975	110125
4	bin105	0.238	91.078	33349938-33383495	33558	14
4	bin106	0.238	91.316	33385073-33435457	50385	1578
4	bin107	0.256	91.572	33435494-33524360	88867	37
4	bin108	0.279	91.851	33524404-33665028	140625	44
4	bin109	1.873	93.724	33731713-33749734	18022	66685
4	bin110	0.238	93.962	33750958-33753261	2304	1224
4	bin111	0.476	94.438	33753578-34045209	291632	317
4	bin112	0.238	94.676	34045521-34084759	39239	312
4	bin113	0.27	94.946	34285552-34494323	208772	200793
4	bin114	0.237	95.183	34494485-35227266	732782	162
4	bin115	0.237	95.42	35228235-35276721	48487	969
4	bin116	0.237	95.657	35276734-35392839	116106	13
4	bin117	4.647	100.304	35394155-35469835	75681	1316
4	bin118	5.966	106.27	35503453-35503453	1	33618
4	bin119	1.924	108.194	35518667-35530678	12012	15214
4	bin120	0.273	108.467	35539762-35539765	4	9084
4	bin121	0.27	108.737	35559461-35559625	165	19696
4	bin122	0.273	109.01	35559892-35560921	1030	267
4	bin123	0.785	109.795	35562953-35793233	230281	2032
4	bin124	0.24	110.035	35802612-35879816	77205	9379
4	bin125	0.24	110.275	35880368-35943816	63449	552
4	bin126	0.478	110.753	35944930-36006524	61595	1114
4	bin127	2.453	113.206	36013802-36013953	152	7278
4	bin128	0.244	113.45	36014140-36022707	8568	187
4	bin129	0.244	113.694	36022712-36080172	57461	5
4	bin130	0.746	114.44	36105600-36154820	49221	25428
4	bin131	0.26	114.7	36207964-36245665	37702	53144
4	bin132	0.278	114.978	36284010-36309934	25925	38345
4	bin133	10.192	125.17	36731540-36922246	190707	421606
4	bin134	0.24	125.41	36924546-37030202	105657	2300
4	bin135	1.675	127.085	37030855-37147138	116284	653
4	bin136	0.237	127.322	37147359-38013461	866103	221
4	bin137	0.237	127.559	38013562-38159329	145768	101
4	bin138	0.237	127.796	38159659-38214015	54357	330
4	bin139	0.242	128.038	38214488-38214533	46	473
4	bin140	0.242	128.28	38215036-38232511	17476	503
4	bin141	0.238	128.518	38241678-38263139	21462	9167
4	bin142	2.621	131.139	38285258-38289674	4417	22119
4	bin143	0.474	131.613	38331875-38331875	1	42201
4	bin144	0.237	131.85	38424627-38466003	41377	92752
4	bin145	0.478	132.328	38482068-38499614	17547	16065
4	bin146	0.237	132.565	38521370-38650967	129598	21756
4	bin147	0.732	133.297	38706662-38717458	10797	55695
4	bin148	0.238	133.535	38721202-38793926	72725	3744
4	bin149	0.237	133.772	38794018-38843267	49250	92
4	bin150	0.244	134.016	38866947-38872138	5192	23680
4	bin151	0.243	134.259	39204328-39241423	37096	332190
4	bin152	1.436	135.695	39413261-39523421	110161	171838
4	bin153	0.238	135.933	39535989-39686968	150980	12568
4	bin154	0.495	136.428	39689516-39838455	148940	2548
4	bin155	0.238	136.666	39847492-39978720	131229	9037
4	bin156	0.239	136.905	40133262-40133706	445	154542
4	bin157	0.238	137.143	40250284-40593902	343619	116578
4	bin158	0.493	137.636	40666172-41011518	345347	72270
4	bin159	0.5	138.136	41178981-41235543	56563	167463
4	bin160	0.245	138.381	41348077-41843343	495267	112534
4	bin161	0.743	139.124	41989736-41993850	4115	146393
4	bin162	0.238	139.362	42054314-42187789	133476	60464
4	bin163	0.714	140.076	42265053-42315519	50467	77264
4	bin164	0.238	140.314	42332269-42332269	1	16750
4	bin165	0.238	140.552	42342603-42731077	388475	10334
5	bin1	0	0	1-332796	332796	-
5	bin2	0.237	0.237	334660-498177	163518	1864
5	bin3	0.237	0.474	523316-560501	37186	25139
5	bin4	0.237	0.711	568590-568590	1	8089
5	bin5	0.237	0.948	570592-591022	20431	2002
5	bin6	0.237	1.185	594301-603707	9407	3279
5	bin7	0.237	1.422	604084-634155	30072	377
5	bin8	0.237	1.659	636088-645577	9490	1933
5	bin9	5.552	7.211	673819-698958	25140	28242
5	bin10	0.237	7.448	699892-711042	11151	934
5	bin11	0.237	7.685	711313-739415	28103	271
5	bin12	0.237	7.922	761491-839776	78286	22076
5	bin13	0.237	8.159	839866-859139	19274	90
5	bin14	0.237	8.396	859184-863476	4293	45
5	bin15	0.474	8.87	865671-896173	30503	2195
5	bin16	0.238	9.108	971084-1201682	230599	74911
5	bin17	0.237	9.345	1202069-1281526	79458	387
5	bin18	0.237	9.582	1281943-1533040	251098	417
5	bin19	0.238	9.82	1533548-1583955	50408	508
5	bin20	0.238	10.058	1584094-1608740	24647	139
5	bin21	4.037	14.095	1674202-1674202	1	65462
5	bin22	0.238	14.333	1709369-1709390	22	35167
5	bin23	0.476	14.809	1710428-1757591	47164	1038
5	bin24	0.238	15.047	1757860-1817354	59495	269
5	bin25	0.239	15.286	1823730-1823730	1	6376
5	bin26	0.761	16.047	1830287-1886448	56162	6557
5	bin27	0.476	16.523	1897980-1909680	11701	11532
5	bin28	0.237	16.76	1914302-1922808	8507	4622
5	bin29	0.237	16.997	1934235-1998588	64354	11427
5	bin30	0.237	17.234	1998726-2019398	20673	138
5	bin31	0.237	17.471	2020482-2032120	11639	1084
5	bin32	0.237	17.708	2032634-2047935	15302	514
5	bin33	0.237	17.945	2054869-2163706	108838	6934
5	bin34	0.237	18.182	2163747-2264791	101045	41
5	bin35	0.237	18.419	2265094-2315796	50703	303
5	bin36	0.237	18.656	2317357-2329672	12316	1561
5	bin37	5.952	24.608	2361292-2361292	1	31620
5	bin38	0.711	25.319	2398732-2522379	123648	37440
5	bin39	0.237	25.556	2522489-2585490	63002	110
5	bin40	0.239	25.795	2587795-2680949	93155	2305
5	bin41	0.503	26.298	2681105-2778699	97595	156
5	bin42	0.25	26.548	2778810-2926914	148105	111
5	bin43	0.75	27.298	2927158-2936045	8888	244
5	bin44	0.25	27.548	2936260-3039004	102745	215
5	bin45	2.298	29.846	3039317-3208796	169480	313
5	bin46	0.238	30.084	3209374-3236441	27068	578
5	bin47	0.476	30.56	3237567-3239182	1616	1126
5	bin48	5.739	36.299	3239474-3284443	44970	292
5	bin49	0.238	36.537	3285210-3298462	13253	767
5	bin50	0.238	36.775	3299058-3353071	54014	596
5	bin51	0.238	37.013	3353085-3372242	19158	14
5	bin52	0.238	37.251	3372523-3486541	114019	281
5	bin53	0.237	37.488	3505534-3664420	158887	18993
5	bin54	0.239	37.727	3664716-3671757	7042	296
5	bin55	5.767	43.494	3671952-3673880	1929	195
5	bin56	0.239	43.733	3673961-3740144	66184	81
5	bin57	0.239	43.972	3740455-3940429	199975	311
5	bin58	0.239	44.211	3961429-4034057	72629	21000
5	bin59	0.248	44.459	4089402-4089407	6	55345
5	bin60	0.248	44.707	4369006-4383703	14698	279599
5	bin61	0.478	45.185	4476274-4492813	16540	92571
5	bin62	0.714	45.899	4516482-4570287	53806	23669
5	bin63	0.238	46.137	4587389-4587389	1	17102
5	bin64	0.238	46.375	4615567-4639879	24313	28178
5	bin65	0.238	46.613	4639890-4664281	24392	11
5	bin66	0.476	47.089	4667476-4713359	45884	3195
5	bin67	0.476	47.565	4734901-4738808	3908	21542
5	bin68	0.238	47.803	4754127-4792511	38385	15319
5	bin69	0.238	48.041	4826029-4842424	16396	33518
5	bin70	4.647	52.688	4865881-4876118	10238	23457
5	bin71	0.24	52.928	4880609-5054618	174010	4491
5	bin72	5.712	58.64	5067759-5071633	3875	13141
5	bin73	0.237	58.877	5114385-5122718	8334	42752
5	bin74	0.237	59.114	5128308-5164730	36423	5590
5	bin75	0.237	59.351	5164963-5201144	36182	233
5	bin76	0.238	59.589	5206264-5224109	17846	5120
5	bin77	1.191	60.78	5231840-5311817	79978	7731
5	bin78	0.237	61.017	5312344-5313815	1472	527
5	bin79	0.262	61.279	5420801-6446952	1026152	106986
5	bin80	0.27	61.549	6690281-6715047	24767	243329
5	bin81	1.344	62.893	6950456-7120681	170226	235409
5	bin82	0.237	63.13	7120842-7138910	18069	161
5	bin83	0.237	63.367	7139096-7331588	192493	186
5	bin84	0.237	63.604	7332821-7334672	1852	1233
5	bin85	0.237	63.841	7336905-7350630	13726	2233
5	bin86	5.472	69.313	7381815-7381815	1	31185
5	bin87	0.474	69.787	7436604-7441217	4614	54789
5	bin88	0.474	70.261	7448778-7507137	58360	7561
5	bin89	0.238	70.499	7622250-7679106	56857	115113
5	bin90	0.237	70.736	7679141-7724511	45371	35
5	bin91	0.237	70.973	7728200-7785664	57465	3689
5	bin92	0.237	71.21	7832626-7926274	93649	46962
5	bin93	0.237	71.447	8043737-8190779	147043	117463
5	bin94	0.237	71.684	8191487-8210324	18838	708
5	bin95	0.474	72.158	8234045-8234045	1	23721
5	bin96	0.474	72.632	8348511-8476674	128164	114466
5	bin97	0.237	72.869	8490724-8680973	190250	14050
5	bin98	0.237	73.106	8680998-8681882	885	25
5	bin99	3.248	76.354	10832364-10874717	42354	2150482
5	bin100	0.255	76.609	10878170-10990662	112493	3453
5	bin101	0.25	76.859	10992933-11021082	28150	2271
5	bin102	1.649	78.508	12421807-12421807	1	1400725
5	bin103	1.099	79.607	12446191-12831239	385049	24384
5	bin104	5.525	85.132	12832649-12840437	7789	1410
5	bin105	0.476	85.608	12842883-12863446	20564	2446
5	bin106	0.238	85.846	12863679-13562717	699039	233
5	bin107	5.09	90.936	13570894-13617369	46476	8177
5	bin108	0.239	91.175	13646589-13662300	15712	29220
5	bin109	0.481	91.656	13663919-13729047	65129	1619
5	bin110	0.478	92.134	13729257-13954476	225220	210
5	bin111	0.476	92.61	13954854-14356327	401474	378
5	bin112	0.237	92.847	14356340-14547296	190957	13
5	bin113	0.237	93.084	14547361-14592089	44729	65
5	bin114	0.237	93.321	14592787-14623522	30736	698
5	bin115	0.237	93.558	14623677-14823187	199511	155
5	bin116	0.714	94.272	14823785-14830153	6369	598
5	bin117	1.45	95.722	14830211-14868040	37830	58
5	bin118	0.714	96.436	14868389-14883027	14639	349
5	bin119	1.667	98.103	14886594-14953812	67219	3567
5	bin120	0.237	98.34	14955865-15136768	180904	2053
5	bin121	0.237	98.577	15219371-15413346	193976	82603
5	bin122	0.474	99.051	15485606-15485606	1	72260
5	bin123	0.952	100.003	15488089-15488089	1	2483
5	bin124	0.476	100.479	15641160-15676594	35435	153071
5	bin125	0.237	100.716	15676695-15956131	279437	101
5	bin126	0.237	100.953	16075777-16187638	111862	119646
5	bin127	0.237	101.19	16204416-16221602	17187	16778
5	bin128	3.084	104.274	16223464-16297116	73653	1862
5	bin129	0.237	104.511	16339273-16363061	23789	42157
5	bin130	0.237	104.748	16369362-16411683	42322	6301
5	bin131	0.237	104.985	16411691-16413250	1560	8
5	bin132	1.906	106.891	16598763-16608401	9639	185513
5	bin133	0.474	107.365	16614263-16617548	3286	5862
5	bin134	0.237	107.602	16621227-16780069	158843	3679
5	bin135	0.237	107.839	16811220-16899063	87844	31151
5	bin136	0.948	108.787	16903522-18330346	1426825	4459
5	bin137	0.474	109.261	18367171-18402172	35002	36825
5	bin138	0.237	109.498	18411874-18501790	89917	9702
5	bin139	0.237	109.735	18510231-18577694	67464	8441
5	bin140	0.238	109.973	18593209-18656324	63116	15515
5	bin141	0.237	110.21	18660242-18676832	16591	3918
5	bin142	0.237	110.447	18683325-18931556	248232	6493
5	bin143	0.237	110.684	18934590-18990234	55645	3034
5	bin144	0.237	110.921	18991658-19314684	323027	1424
5	bin145	0.237	111.158	19332726-19488031	155306	18042
5	bin146	1.191	112.349	19492159-19692177	200019	4128
5	bin147	0.474	112.823	19702927-20963996	1261070	10750
5	bin148	0.237	113.06	20964030-21513317	549288	34
5	bin149	0.237	113.297	21515829-21727917	212089	2512
5	bin150	0.237	113.534	21728424-21829664	101241	507
5	bin151	0.237	113.771	21832172-23121254	1289083	2508
5	bin152	5.712	119.483	23123629-23124658	1030	2375
5	bin153	0.237	119.72	23126139-24510582	1384444	1481
5	bin154	3.338	123.058	24510836-24517026	6191	254
5	bin155	1.915	124.973	24528056-25578110	1050055	11030
5	bin156	0.242	125.215	25724297-25728013	3717	146187
5	bin157	0.478	125.693	27882704-27963324	80621	2154691
5	bin158	0.237	125.93	28035939-29353134	1317196	72615
5	bin159	0.237	126.167	29357736-29502430	144695	4602
5	bin160	0.237	126.404	29557820-29713477	155658	55390
5	bin161	0.985	127.389	29726598-29748247	21650	13121
5	bin162	0.508	127.897	29810028-30726841	916814	61781
5	bin163	0.474	128.371	30767660-30854552	86893	40819
5	bin164	0.237	128.608	30855988-31548286	692299	1436
5	bin165	0.237	128.845	31555115-31698183	143069	6829
5	bin166	0.237	129.082	31698910-31722688	23779	727
5	bin167	0.237	129.319	31732226-32111253	379028	9538
5	bin168	0.237	129.556	32112430-33150702	1038273	1177
5	bin169	0.237	129.793	33151718-33528153	376436	1016
5	bin170	0.238	130.031	33528263-33893823	365561	110
5	bin171	0.237	130.268	33893950-33944567	50618	127
5	bin172	0.238	130.506	33944657-34189173	244517	90
5	bin173	0.237	130.743	34189212-34193817	4606	39
5	bin174	0.237	130.98	34194235-34218096	23862	418
5	bin175	1.191	132.171	34228232-34326862	98631	10136
5	bin176	1.906	134.077	34331125-34367432	36308	4263
5	bin177	0.237	134.314	34637379-35038630	401252	269947
5	bin178	0.711	135.025	35042767-35268924	226158	4137
5	bin179	0.238	135.263	35350467-35609272	258806	81543
5	bin180	0.474	135.737	35615322-35616875	1554	6050
5	bin181	0.237	135.974	35626292-35638733	12442	9417
5	bin182	0.474	136.448	35654124-35713969	59846	15391
5	bin183	0.711	137.159	35715474-35719385	3912	1505
5	bin184	0.239	137.398	35760992-35786165	25174	41607
5	bin185	0.237	137.635	35793212-35821253	28042	7047
5	bin186	0.237	137.872	35821478-35853171	31694	225
5	bin187	0.237	138.109	35853409-35979018	125610	238
5	bin188	0.711	138.82	35989937-36018241	28305	10919
5	bin189	0.237	139.057	36020065-36079150	59086	1824
5	bin190	0.237	139.294	36080466-36131471	51006	1316
5	bin191	0.474	139.768	36133941-36193777	59837	2470
5	bin192	0.237	140.005	36198409-36220149	21741	4632
5	bin193	0.476	140.481	36221682-36222861	1180	1533
5	bin194	0.478	140.959	36223082-36223249	168	221
5	bin195	0.245	141.204	36223743-36225650	1908	494
5	bin196	0.239	141.443	36225801-36227510	1710	151
5	bin197	0.237	141.68	36228521-36228806	286	1011
5	bin198	0.237	141.917	36229048-36230241	1194	242
5	bin199	1.422	143.339	36230500-36243243	12744	259
5	bin200	0.237	143.576	36243733-36273252	29520	490
5	bin201	0.237	143.813	36277487-36297135	19649	4235
5	bin202	0.237	144.05	36318016-36774420	456405	20881
5	bin203	0.474	144.524	36969633-36973074	3442	195213
5	bin204	0.237	144.761	36981817-37037455	55639	8743
5	bin205	0.478	145.239	37123187-37123187	1	85732
5	bin206	1.733	146.972	37131324-37136715	5392	8137
5	bin207	0.238	147.21	37184266-37187251	2986	47551
5	bin208	0.238	147.448	37244427-37276622	32196	57176
5	bin209	0.474	147.922	37362034-37378935	16902	85412
5	bin210	1.675	149.597	37413704-37523134	109431	34769
5	bin211	5.308	154.905	37524502-38338890	814389	1368
5	bin212	0.244	155.149	38338993-39074295	735303	103
5	bin213	0.237	155.386	39092078-39125058	32981	17783
5	bin214	0.237	155.623	39134703-39134703	1	9645
5	bin215	0.711	156.334	39155421-39272344	116924	20718
5	bin216	0.238	156.572	39285713-39531463	245751	13369
5	bin217	0.237	156.809	39532408-39619680	87273	945
5	bin218	0.237	157.046	39660174-39776710	116537	40494
5	bin219	0.237	157.283	40021110-40205455	184346	244400
5	bin220	0.237	157.52	40205535-40288543	83009	80
5	bin221	0.237	157.757	40288674-40289033	360	131
5	bin222	0.474	158.231	40318724-40348435	29712	29691
5	bin223	0.237	158.468	40358159-40405900	47742	9724
5	bin224	0.476	158.944	40476789-40476912	124	70889
5	bin225	0.714	159.658	40481754-40517176	35423	4842
5	bin226	0.238	159.896	40561039-40638913	77875	43863
5	bin227	0.952	160.848	40650198-40858355	208158	11285
5	bin228	0.237	161.085	40858389-40876954	18566	34
5	bin229	2.461	163.546	42042959-42074574	31616	1166005
5	bin230	0.238	163.784	42074587-42095668	21082	13
5	bin231	0.238	164.022	42095733-42248686	152954	65
5	bin232	6.283	170.305	42249691-42357039	107349	1005
5	bin233	0.478	170.783	42357488-42371679	14192	449
5	bin234	5.579	176.362	42373873-42458873	85001	2194
5	bin235	0.238	176.6	42458887-42600469	141583	14
5	bin236	5.36	181.96	42602982-42842089	239108	2513
5	bin237	0.238	182.198	42842249-42959183	116935	160
5	bin238	0.237	182.435	42960631-42962846	2216	1448
5	bin239	0.237	182.672	42963217-43100789	137573	371
5	bin240	0.237	182.909	43146636-43175332	28697	45847
5	bin241	0.238	183.147	43189846-43315333	125488	14514
5	bin242	0.237	183.384	43315388-43433665	118278	55
5	bin243	0.239	183.623	43448756-43481753	32998	15091
5	bin244	0.238	183.861	43527021-43552589	25569	45268
5	bin245	0.238	184.099	43556872-43623426	66555	4283
5	bin246	0.239	184.338	43635752-43684552	48801	12326
5	bin247	2.916	187.254	43704843-43750907	46065	20291
5	bin248	0.238	187.492	43753999-43798943	44945	3092
5	bin249	0.245	187.737	43828710-43915135	86426	29767
5	bin250	0.242	187.979	44002056-44162171	160116	86921
5	bin251	0.238	188.217	44162255-44171051	8797	84
5	bin252	0.238	188.455	44171737-44175927	4191	686
5	bin253	5.767	194.222	44177552-44181739	4188	1625
5	bin254	0.798	195.02	46003636-46191160	187525	1821897
5	bin255	2.874	197.894	47236615-47236615	1	1045455
5	bin256	0.238	198.132	47259881-47297133	37253	23266
5	bin257	0.474	198.606	47298548-47298548	1	1415
5	bin258	0.948	199.554	47306610-47310495	3886	8062
5	bin259	0.237	199.791	47330767-47414552	83786	20272
5	bin260	0.714	200.505	47457541-47557328	99788	42989
5	bin261	0.474	200.979	47574379-47702470	128092	17051
5	bin262	1.185	202.164	47736718-48746289	1009572	34248
6	bin1	0	0	1-8809428	8809428	-
6	bin2	0.237	0.237	8812813-9024862	212050	3385
6	bin3	0.237	0.474	9025063-10265729	1240667	201
6	bin4	0.237	0.711	10291010-14461994	4170985	25281
6	bin5	0.237	0.948	14483655-14677000	193346	21661
6	bin6	0.237	1.185	14677827-14990279	312453	827
6	bin7	0.237	1.422	15011562-15716819	705258	21283
6	bin8	0.237	1.659	15716840-15982536	265697	21
6	bin9	0.237	1.896	16016151-16348950	332800	33615
6	bin10	0.476	2.372	16349535-16472548	123014	585
6	bin11	0.237	2.609	16497285-17301218	803934	24737
6	bin12	0.238	2.847	17307285-17316721	9437	6067
6	bin13	0.238	3.085	17317604-19552701	2235098	883
6	bin14	0.237	3.322	19684210-19857710	173501	131509
6	bin15	0.237	3.559	19860965-20619829	758865	3255
6	bin16	0.237	3.796	20698925-23594464	2895540	79096
6	bin17	0.248	4.044	23600939-25255312	1654374	6475
6	bin18	0.265	4.309	25322641-25617547	294907	67329
6	bin19	0.278	4.587	25617616-26118307	500692	69
6	bin20	0.313	4.9	26278975-26457117	178143	160668
6	bin21	0.352	5.252	26459961-28865838	2405878	2844
6	bin22	7.039	12.291	28870279-28891244	20966	4441
6	bin23	0.474	12.765	28918566-29054437	135872	27322
6	bin24	0.237	13.002	29054604-29171214	116611	167
6	bin25	0.718	13.72	29196305-29257243	60939	25091
6	bin26	0.237	13.957	29257592-29260043	2452	349
6	bin27	0.474	14.431	29352841-29385366	32526	92798
6	bin28	1.659	16.09	29681934-29813722	131789	296568
6	bin29	0.237	16.327	29820726-29820726	1	7004
6	bin30	0.237	16.564	29832787-29843868	11082	12061
6	bin31	0.237	16.801	29844004-29885109	41106	136
6	bin32	0.718	17.519	29908391-29925244	16854	23282
6	bin33	1.805	19.324	29934583-29965942	31360	9339
6	bin34	0.237	19.561	29966204-30026407	60204	262
6	bin35	0.238	19.799	30027241-30032465	5225	834
6	bin36	0.474	20.273	30036597-30076399	39803	4132
6	bin37	0.237	20.51	30076931-30102530	25600	532
6	bin38	0.237	20.747	30127211-30163849	36639	24681
6	bin39	0.237	20.984	30179906-30258824	78919	16057
6	bin40	5.739	26.723	30258870-30356679	97810	46
6	bin41	1.7	28.423	31480986-31506891	25906	1124307
6	bin42	0.239	28.662	31507075-31515601	8527	184
6	bin43	0.238	28.9	31515948-31530785	14838	347
6	bin44	0.237	29.137	31531095-31531396	302	310
6	bin45	0.474	29.611	31567665-31575950	8286	36269
6	bin46	0.262	29.873	31634142-31634142	1	58192
6	bin47	1.309	31.182	31729759-31813907	84149	95617
6	bin48	0.711	31.893	31962819-31962819	1	148912
6	bin49	0.474	32.367	31989034-32016572	27539	26215
6	bin50	3.812	36.179	32069781-32069781	1	53209
6	bin51	3.32	39.499	32162893-32163125	233	93112
6	bin52	0.243	39.742	32163145-32739275	576131	20
6	bin53	0.239	39.981	32877237-34463471	1586235	137962
7	bin1	0	0	1-298389	298389	-
7	bin2	0.237	0.237	325636-358202	32567	27247
7	bin3	0.237	0.474	358209-527275	169067	7
7	bin4	0.476	0.95	528276-531076	2801	1001
7	bin5	0.237	1.187	531137-582021	50885	61
7	bin6	0.237	1.424	582056-753280	171225	35
7	bin7	0.711	2.135	826240-828459	2220	72960
7	bin8	0.238	2.373	936333-981905	45573	107874
7	bin9	0.237	2.61	1024026-1040153	16128	42121
7	bin10	0.237	2.847	1043618-1057309	13692	3465
7	bin11	0.237	3.084	1079852-1150017	70166	22543
7	bin12	0.237	3.321	1150700-1153071	2372	683
7	bin13	0.238	3.559	1153387-1193899	40513	316
7	bin14	0.474	4.033	1197404-1201279	3876	3505
7	bin15	0.237	4.27	1203951-1274250	70300	2672
7	bin16	0.711	4.981	1329240-1500412	171173	54990
7	bin17	0.474	5.455	1648137-1648137	1	147725
7	bin18	0.238	5.693	1726198-1726198	1	78061
7	bin19	0.24	5.933	1754449-1823679	69231	28251
7	bin20	0.238	6.171	1876316-1966949	90634	52637
7	bin21	0.478	6.649	2281300-2281300	1	314351
7	bin22	0.238	6.887	2650723-2708927	58205	369423
7	bin23	0.474	7.361	2860066-2894228	34163	151139
7	bin24	0.237	7.598	2923307-2949810	26504	29079
7	bin25	0.237	7.835	2949955-2963390	13436	145
7	bin26	0.237	8.072	2963397-3041445	78049	7
7	bin27	6.707	14.779	3138628-3138628	1	97183
7	bin28	0.238	15.017	3205732-3223530	17799	67104
7	bin29	0.239	15.256	3248622-3248622	1	25092
7	bin30	0.481	15.737	3377841-3400513	22673	129219
7	bin31	0.718	16.455	3469444-3485020	15577	68931
7	bin32	0.238	16.693	3512723-3640921	128199	27703
7	bin33	0.237	16.93	3641195-3643204	2010	274
7	bin34	0.238	17.168	3643830-3695766	51937	626
7	bin35	0.237	17.405	3697105-3700207	3103	1339
7	bin36	0.237	17.642	3700654-3703126	2473	447
7	bin37	0.238	17.88	3704371-3707749	3379	1245
7	bin38	0.238	18.118	3708087-3709490	1404	338
7	bin39	0.24	18.358	3709590-3709768	179	100
7	bin40	0.718	19.076	3709916-3709916	1	148
7	bin41	0.718	19.794	3710384-3711907	1524	468
7	bin42	0.481	20.275	3712248-3718672	6425	341
7	bin43	0.237	20.512	3731449-3792535	61087	12777
7	bin44	0.237	20.749	3792844-3818168	25325	309
7	bin45	4.317	25.066	3818735-3834227	15493	567
7	bin46	0.718	25.784	3986349-3997301	10953	152122
7	bin47	0.237	26.021	3997309-3997555	247	8
7	bin48	0.237	26.258	3997593-4003289	5697	38
7	bin49	0.237	26.495	4003332-4003959	628	43
7	bin50	0.238	26.733	4005107-4008385	3279	1148
7	bin51	0.237	26.97	4017751-4097825	80075	9366
7	bin52	0.237	27.207	4098195-4108706	10512	370
7	bin53	0.237	27.444	4108980-4128162	19183	274
7	bin54	0.237	27.681	4130768-4287186	156419	2606
7	bin55	0.237	27.918	4289537-4316610	27074	2351
7	bin56	0.237	28.155	4316898-4377454	60557	288
7	bin57	0.242	28.397	4409814-4416279	6466	32360
7	bin58	0.242	28.639	4416293-4416632	340	14
7	bin59	0.243	28.882	4416644-4423344	6701	12
7	bin60	0.515	29.397	4423476-4461377	37902	132
7	bin61	0.51	29.907	4496515-4579458	82944	35138
7	bin62	0.237	30.144	4579468-4595087	15620	10
7	bin63	0.238	30.382	4595176-4597470	2295	89
7	bin64	0.238	30.62	4597654-4662338	64685	184
7	bin65	0.237	30.857	4662371-4666446	4076	33
7	bin66	1.429	32.286	4759237-4884737	125501	92791
7	bin67	0.239	32.525	4887088-4932094	45007	2351
7	bin68	1.667	34.192	4987413-4990145	2733	55319
7	bin69	0.237	34.429	5000493-5008259	7767	10348
7	bin70	0.237	34.666	5008504-5017712	9209	245
7	bin71	0.238	34.904	5025490-5033554	8065	7778
7	bin72	0.238	35.142	5037328-5043435	6108	3774
7	bin73	0.238	35.38	5045894-5100989	55096	2459
7	bin74	0.238	35.618	5102912-5269225	166314	1923
7	bin75	0.239	35.857	5271922-5317140	45219	2697
7	bin76	0.238	36.095	5317245-5328609	11365	105
7	bin77	0.238	36.333	5328879-5519236	190358	270
7	bin78	0.248	36.581	5733529-6176576	443048	214293
7	bin79	0.24	36.821	6275764-6336008	60245	99188
7	bin80	0.24	37.061	6336321-6488283	151963	313
7	bin81	0.238	37.299	6489973-6568316	78344	1690
7	bin82	0.476	37.775	6570190-6711478	141289	1874
7	bin83	0.238	38.013	6724089-6724089	1	12611
7	bin84	0.476	38.489	6745758-6792507	46750	21669
7	bin85	0.505	38.994	6799627-6887071	87445	7120
7	bin86	0.251	39.245	6905597-6930454	24858	18526
7	bin87	0.251	39.496	6944916-6944916	1	14462
7	bin88	0.758	40.254	6950659-7128827	178169	5743
7	bin89	0.255	40.509	7218785-7387150	168366	89958
7	bin90	0.503	41.012	7407306-7415489	8184	20156
7	bin91	1.508	42.52	7416346-7423721	7376	857
7	bin92	1.508	44.028	7429775-7517047	87273	6054
7	bin93	0.481	44.509	7525661-7648493	122833	8614
7	bin94	0.237	44.746	7649540-7665217	15678	1047
7	bin95	1.981	46.727	7733072-7734137	1066	67855
7	bin96	0.495	47.222	7734882-7777997	43116	745
7	bin97	0.237	47.459	7778418-7805473	27056	421
7	bin98	0.474	47.933	7835024-7921932	86909	29551
7	bin99	0.238	48.171	7933102-8005718	72617	11170
7	bin100	0.476	48.647	8008761-8069447	60687	3043
7	bin101	0.237	48.884	8091803-8247677	155875	22356
7	bin102	0.711	49.595	8312742-8312742	1	65065
7	bin103	1.185	50.78	8911877-9199195	287319	599135
7	bin104	0.237	51.017	9202736-9247535	44800	3541
7	bin105	0.237	51.254	9249821-9266356	16536	2286
7	bin106	4.076	55.33	9348414-9352550	4137	82058
7	bin107	1.202	56.532	11165593-12545656	1380064	1813043
7	bin108	0.237	56.769	12564080-12649882	85803	18424
7	bin109	0.237	57.006	12659743-12855151	195409	9861
7	bin110	0.238	57.244	12856319-13327826	471508	1168
7	bin111	0.237	57.481	13328487-13329422	936	661
7	bin112	0.474	57.955	13330698-13728449	397752	1276
7	bin113	0.237	58.192	13728725-14509408	780684	276
7	bin114	0.237	58.429	14509651-15213588	703938	243
7	bin115	0.237	58.666	15217050-16112676	895627	3462
7	bin116	0.237	58.903	16114936-16230488	115553	2260
7	bin117	0.237	59.14	16236904-17013932	777029	6416
7	bin118	0.237	59.377	17016220-17388654	372435	2288
7	bin119	0.237	59.614	17493571-17493571	1	104917
7	bin120	2.134	61.748	17632390-17682890	50501	138819
7	bin121	0.237	61.985	17731615-17731615	1	48725
7	bin122	0.474	62.459	17890904-17895923	5020	159289
7	bin123	0.714	63.173	17898486-18040234	141749	2563
7	bin124	0.238	63.411	18112703-18771960	659258	72469
7	bin125	0.238	63.649	18985332-19018476	33145	213372
7	bin126	1.667	65.316	19085106-19088246	3141	66630
7	bin127	1.01	66.326	19103588-20591901	1488314	15342
7	bin128	0.238	66.564	20612442-20706269	93828	20541
7	bin129	0.248	66.812	20858790-21279949	421160	152521
7	bin130	1.45	68.262	21368161-21372745	4585	88212
7	bin131	0.476	68.738	21512072-21657003	144932	139327
7	bin132	0.237	68.975	21732367-21927304	194938	75364
7	bin133	0.503	69.478	21943070-21958121	15052	15766
7	bin134	1.205	70.683	22750689-22899921	149233	792568
7	bin135	0.278	70.961	22911678-22980827	69150	11757
7	bin136	0.5	71.461	22983503-23004458	20956	2676
7	bin137	0.246	71.707	23019766-23020714	949	15308
7	bin138	0.237	71.944	23072310-23152682	80373	51596
7	bin139	0.238	72.182	23153128-23197451	44324	446
7	bin140	0.24	72.422	23204868-23205727	860	7417
7	bin141	0.243	72.665	23205883-23206244	362	156
7	bin142	0.245	72.91	23206269-23206324	56	25
7	bin143	0.255	73.165	23207165-23251327	44163	841
7	bin144	0.546	73.711	23331628-23348421	16794	80301
7	bin145	1.725	75.436	23903437-23940602	37166	555016
7	bin146	1.421	76.857	23942375-23945041	2667	1773
7	bin147	0.237	77.094	23945682-24024200	78519	641
7	bin148	0.238	77.332	24024339-24114939	90601	139
7	bin149	0.238	77.57	24117508-24153266	35759	2569
7	bin150	0.238	77.808	24157441-24340948	183508	4175
7	bin151	0.237	78.045	24385882-24521788	135907	44934
7	bin152	0.237	78.282	24531649-24546564	14916	9861
7	bin153	0.237	78.519	24621628-24621657	30	75064
7	bin154	0.237	78.756	24683339-24753724	70386	61682
7	bin155	0.24	78.996	24754071-24762061	7991	347
7	bin156	5.14	84.136	24763589-24831143	67555	1528
7	bin157	0.24	84.376	24831680-24874355	42676	537
7	bin158	0.239	84.615	24874554-24900534	25981	199
7	bin159	1.547	86.162	27031729-27659824	628096	2131195
7	bin160	1.464	87.626	27730194-27985613	255420	70370
7	bin161	0.952	88.578	28107076-28578905	471830	121463
7	bin162	0.488	89.066	28650571-28930220	279650	71666
7	bin163	0.474	89.54	28945474-29165143	219670	15254
7	bin164	0.711	90.251	29261749-29261749	1	96606
7	bin165	0.237	90.488	29279932-29712843	432912	18183
7	bin166	0.474	90.962	29823150-29900925	77776	110307
7	bin167	0.238	91.2	29901092-29901133	42	167
7	bin168	0.238	91.438	29993967-30264333	270367	92834
7	bin169	0.474	91.912	30283140-30595736	312597	18807
7	bin170	0.238	92.15	30650056-30840138	190083	54320
7	bin171	0.476	92.626	30906891-31225842	318952	66753
7	bin172	0.238	92.864	31307564-31420859	113296	81722
7	bin173	0.237	93.101	31427124-31427124	1	6265
7	bin174	0.237	93.338	31434970-32225347	790378	7846
7	bin175	0.237	93.575	32237297-32240545	3249	11950
7	bin176	0.474	94.049	32320222-32443875	123654	79677
7	bin177	0.237	94.286	32451911-32477357	25447	8036
7	bin178	0.474	94.76	32513725-32667241	153517	36368
7	bin179	0.237	94.997	32675532-32752919	77388	8291
7	bin180	0.237	95.234	32907110-33035032	127923	154191
7	bin181	0.474	95.708	33063823-33170912	107090	28791
7	bin182	0.474	96.182	33201329-33263241	61913	30417
7	bin183	0.237	96.419	33285982-33285982	1	22741
7	bin184	3.084	99.503	33295300-33310527	15228	9318
7	bin185	2.154	101.657	33360624-33379353	18730	50097
7	bin186	0.237	101.894	33382451-33404628	22178	3098
7	bin187	0.237	102.131	33404847-33443429	38583	219
7	bin188	0.237	102.368	33444831-33496135	51305	1402
7	bin189	0.718	103.086	33503879-33503879	1	7744
7	bin190	0.478	103.564	33569248-33636635	67388	65369
7	bin191	0.474	104.038	33714543-33714543	1	77908
7	bin192	0.237	104.275	33777358-33861531	84174	62815
7	bin193	0.474	104.749	34003085-34026604	23520	141554
7	bin194	0.237	104.986	34026770-34065694	38925	166
7	bin195	0.237	105.223	34121722-34156249	34528	56028
7	bin196	5.041	110.264	34199050-34199050	1	42801
7	bin197	4.076	114.34	37601994-37636894	34901	3402944
7	bin198	0.238	114.578	37692994-37863915	170922	56100
7	bin199	0.237	114.815	37864417-37981980	117564	502
7	bin200	0.238	115.053	37993678-38000753	7076	11698
7	bin201	0.238	115.291	38004671-38006023	1353	3918
7	bin202	0.476	115.767	38007801-38087785	79985	1778
7	bin203	0.238	116.005	38088663-38163412	74750	878
7	bin204	0.238	116.243	38164618-38330652	166035	1206
7	bin205	0.237	116.48	38331086-38348993	17908	434
7	bin206	0.474	116.954	38454286-38460728	6443	105293
7	bin207	0.237	117.191	38582343-38582343	1	121615
7	bin208	0.476	117.667	38614336-38652532	38197	31993
7	bin209	3.578	121.245	38696572-38729964	33393	44040
7	bin210	0.237	121.482	38779309-38779309	1	49345
7	bin211	0.237	121.719	38869319-38931939	62621	90010
7	bin212	0.718	122.437	38942462-39075251	132790	10523
7	bin213	0.474	122.911	39146438-39243084	96647	71187
7	bin214	0.246	123.157	39243180-39243970	791	96
7	bin215	0.253	123.41	39244661-39245653	993	691
7	bin216	0.254	123.664	39246232-39255983	9752	579
7	bin217	0.251	123.915	39256176-39283948	27773	193
7	bin218	0.25	124.165	39284079-39286924	2846	131
7	bin219	0.25	124.415	39287394-39292741	5348	470
7	bin220	0.25	124.665	39293152-39368349	75198	411
7	bin221	0.485	125.15	39369607-39729343	359737	1258
7	bin222	1.675	126.825	40055070-40876636	821567	325727
8	bin1	0	0	1-206076	206076	-
8	bin2	0.237	0.237	206464-222919	16456	388
8	bin3	0.237	0.474	223025-359724	136700	106
8	bin4	0.237	0.711	365303-376998	11696	5579
8	bin5	0.237	0.948	380356-431613	51258	3358
8	bin6	0.237	1.185	433920-435970	2051	2307
8	bin7	0.237	1.422	437766-616800	179035	1796
8	bin8	0.237	1.659	617252-753908	136657	452
8	bin9	0.238	1.897	753941-781616	27676	33
8	bin10	1.667	3.564	811406-840534	29129	29790
8	bin11	0.238	3.802	857470-928609	71140	16936
8	bin12	0.238	4.04	930959-933899	2941	2350
8	bin13	0.237	4.277	934150-935877	1728	251
8	bin14	0.237	4.514	938064-941724	3661	2187
8	bin15	0.711	5.225	941755-971456	29702	31
8	bin16	0.474	5.699	1079511-1138274	58764	108055
8	bin17	0.237	5.936	1152960-1166305	13346	14686
8	bin18	0.242	6.178	1170013-1280459	110447	3708
8	bin19	0.711	6.889	1323444-1339729	16286	42985
8	bin20	0.948	7.837	1349778-1372236	22459	10049
8	bin21	1.667	9.504	1383557-1389423	5867	11321
8	bin22	0.237	9.741	1390677-1404689	14013	1254
8	bin23	0.238	9.979	1404980-1482366	77387	291
8	bin24	0.237	10.216	1483708-1492887	9180	1342
8	bin25	8.708	18.924	3115912-3365601	249690	1623025
8	bin26	0.237	19.161	3422405-3456206	33802	56804
8	bin27	0.237	19.398	3459499-3494226	34728	3293
8	bin28	0.238	19.636	3494298-3562137	67840	72
8	bin29	0.711	20.347	3593298-3654499	61202	31161
8	bin30	1.185	21.532	3658089-3771401	113313	3590
8	bin31	0.239	21.771	3779135-3794826	15692	7734
8	bin32	0.476	22.247	3814055-3833668	19614	19229
8	bin33	0.237	22.484	3834672-3920257	85586	1004
8	bin34	0.474	22.958	3938558-4165645	227088	18301
8	bin35	0.476	23.434	4210930-4255050	44121	45285
8	bin36	0.237	23.671	4255495-4377364	121870	445
8	bin37	0.237	23.908	4377450-4630169	252720	86
8	bin38	0.237	24.145	4631238-4999761	368524	1069
8	bin39	0.237	24.382	5000226-5062927	62702	465
8	bin40	0.237	24.619	5068575-5505611	437037	5648
8	bin41	0.237	24.856	5512590-5571929	59340	6979
8	bin42	0.739	25.595	5575717-5718029	142313	3788
8	bin43	0.25	25.845	5794115-6212634	418520	76086
8	bin44	2.24	28.085	6299364-6557148	257785	86730
8	bin45	0.237	28.322	6565786-6729080	163295	8638
8	bin46	0.948	29.27	6745861-6776861	31001	16781
8	bin47	0.237	29.507	6781042-6847427	66386	4181
8	bin48	0.237	29.744	6859196-6890063	30868	11769
8	bin49	0.237	29.981	6890066-6914023	23958	3
8	bin50	3.129	33.11	6967873-6988257	20385	53850
8	bin51	0.24	33.35	6992135-7138820	146686	3878
8	bin52	0.24	33.59	7185296-7197572	12277	46476
8	bin53	0.24	33.83	7206431-7376447	170017	8859
8	bin54	0.24	34.07	7422843-7495880	73038	46396
8	bin55	0.481	34.551	7508059-8599904	1091846	12179
8	bin56	0.237	34.788	8600551-8724454	123904	647
8	bin57	0.237	35.025	8725421-8725545	125	967
8	bin58	0.237	35.262	8726003-8870520	144518	458
8	bin59	6.252	41.514	8945354-8945354	1	74834
8	bin60	0.718	42.232	9010608-9010608	1	65254
8	bin61	0.474	42.706	9114032-9540404	426373	103424
8	bin62	0.476	43.182	9562253-9677869	115617	21849
8	bin63	0.249	43.431	9697653-10088458	390806	19784
8	bin64	0.898	44.329	10088484-10088648	165	26
8	bin65	0.8	45.129	10168257-10168257	1	79609
8	bin66	0.413	45.542	10188333-12252480	2064148	20076
8	bin67	1.25	46.792	12310076-12311313	1238	57596
8	bin68	0.321	47.113	12333558-12339810	6253	22245
8	bin69	0.262	47.375	12344613-12364211	19599	4803
8	bin70	0.254	47.629	12370640-12373775	3136	6429
8	bin71	0.253	47.882	12374114-12408559	34446	339
8	bin72	0.495	48.377	12408578-12443102	34525	19
8	bin73	0.488	48.865	12443283-12478427	35145	181
8	bin74	0.243	49.108	12499785-12706238	206454	21358
8	bin75	0.237	49.345	12713535-12757145	43611	7297
8	bin76	0.244	49.589	12759603-12779976	20374	2458
8	bin77	0.242	49.831	12803763-12845958	42196	23787
8	bin78	0.243	50.074	12871693-12936888	65196	25735
8	bin79	0.488	50.562	12943888-12971971	28084	7000
8	bin80	0.262	50.824	12974847-12979179	4333	2876
8	bin81	0.278	51.102	12980201-12983571	3371	1022
8	bin82	0.309	51.411	12985840-13149122	163283	2269
8	bin83	1.527	52.938	14602613-14627437	24825	1453491
8	bin84	0.34	53.278	14669877-14915844	245968	42440
8	bin85	0.237	53.515	14915969-14924761	8793	125
8	bin86	0.239	53.754	14936146-15052052	115907	11385
8	bin87	0.474	54.228	15090337-15588911	498575	38285
8	bin88	0.237	54.465	15784888-16844999	1060112	195977
8	bin89	0.237	54.702	16887688-17169419	281732	42689
8	bin90	0.474	55.176	17178296-17602252	423957	8877
8	bin91	0.237	55.413	17602509-20698340	3095832	257
8	bin92	0.474	55.887	20883663-21458891	575229	185323
8	bin93	0.474	56.361	21526245-21757067	230823	67354
8	bin94	0.237	56.598	21759605-21766905	7301	2538
8	bin95	0.474	57.072	21883895-23967211	2083317	116990
8	bin96	6.916	63.988	26291803-26654958	363156	2324592
8	bin97	0.237	64.225	26655103-26662832	7730	145
8	bin98	5.09	69.315	26663574-26692682	29109	742
8	bin99	0.237	69.552	26692989-26839902	146914	307
8	bin100	0.711	70.263	26840064-26967811	127748	162
8	bin101	0.237	70.5	26968419-27029569	61151	608
8	bin102	0.237	70.737	27030110-27673949	643840	541
8	bin103	0.483	71.22	27686009-27700858	14850	12060
8	bin104	2.902	74.122	27708734-27724980	16247	7876
8	bin105	0.711	74.833	27756446-27798783	42338	31466
8	bin106	0.237	75.07	27831956-27855347	23392	33173
8	bin107	0.237	75.307	27871149-27889781	18633	15802
8	bin108	0.474	75.781	27921552-28034492	112941	31771
8	bin109	0.237	76.018	28040002-28259895	219894	5510
8	bin110	0.508	76.526	28303267-28303267	1	43372
8	bin111	0.508	77.034	28654280-28777445	123166	351013
8	bin112	0.237	77.271	28842359-28959268	116910	64914
8	bin113	0.237	77.508	28997105-29041287	44183	37837
8	bin114	0.474	77.982	29076125-29083148	7024	34838
8	bin115	0.765	78.747	29939588-31157069	1217482	856440
8	bin116	0.237	78.984	31224227-31423962	199736	67158
8	bin117	0.237	79.221	31424261-31471180	46920	299
8	bin118	0.711	79.932	31472434-31472434	1	1254
8	bin119	0.237	80.169	31505028-31538527	33500	32594
8	bin120	0.237	80.406	31538531-31543825	5295	4
8	bin121	0.714	81.12	31886447-31891481	5035	342622
8	bin122	0.237	81.357	32087633-32179207	91575	196152
8	bin123	0.957	82.314	32500901-32555522	54622	321694
8	bin124	0.474	82.788	32817315-32817315	1	261793
8	bin125	0.237	83.025	32959220-32959220	1	141905
8	bin126	0.243	83.268	33067506-33069863	2358	108286
8	bin127	0.239	83.507	33208420-33219481	11062	138557
8	bin128	0.948	84.455	33853247-34029915	176669	633766
8	bin129	1.422	85.877	34184962-34310633	125672	155047
8	bin130	0.237	86.114	34311051-34357759	46709	418
8	bin131	0.237	86.351	34358575-34358575	1	816
8	bin132	0.237	86.588	34359044-34407313	48270	469
8	bin133	0.474	87.062	34415605-34496624	81020	8292
8	bin134	0.258	87.32	34522238-34548369	26132	25614
8	bin135	1.422	88.742	34761039-34775332	14294	212670
8	bin136	0.237	88.979	34775568-34824960	49393	236
8	bin137	0.237	89.216	34867196-34948911	81716	42236
8	bin138	0.237	89.453	34960328-34960328	1	11417
8	bin139	0.237	89.69	34994489-34994489	1	34161
8	bin140	4.037	93.727	35055875-35227338	171464	61386
8	bin141	0.243	93.97	35263449-35471953	208505	36111
8	bin142	0.237	94.207	35472159-35480153	7995	206
8	bin143	0.237	94.444	35480896-35489356	8461	743
8	bin144	0.237	94.681	35489373-35662356	172984	17
8	bin145	0.237	94.918	35672466-35708168	35703	10110
8	bin146	0.714	95.632	35819084-35821447	2364	110916
8	bin147	0.237	95.869	35846138-35892985	46848	24691
8	bin148	0.237	96.106	35893043-35894164	1122	58
8	bin149	0.237	96.343	35911873-35923512	11640	17709
8	bin150	0.711	97.054	35955638-35960470	4833	32126
8	bin151	0.474	97.528	36059223-36059495	273	98753
8	bin152	0.474	98.002	36112038-36124287	12250	52543
8	bin153	0.711	98.713	36402679-36636302	233624	278392
8	bin154	2.847	101.56	36636525-36882652	246128	223
8	bin155	1.064	102.624	37148075-37153055	4981	265423
8	bin156	0.79	103.414	37735073-38363498	628426	582018
9	bin1	0	0	1-462676	462676	-
9	bin2	2.417	2.417	463043-465011	1969	367
9	bin3	0.483	2.9	465543-474936	9394	532
9	bin4	0.483	3.383	476039-477548	1510	1103
9	bin5	0.476	3.859	478186-506686	28501	638
9	bin6	0.476	4.335	647504-660934	13431	140818
9	bin7	0.474	4.809	674308-674883	576	13374
9	bin8	1.202	6.011	674987-675483	497	104
9	bin9	0.718	6.729	675976-677184	1209	493
9	bin10	0.476	7.205	677202-678345	1144	18
9	bin11	0.237	7.442	678801-678843	43	456
9	bin12	0.238	7.68	678848-698715	19868	5
9	bin13	0.237	7.917	699659-772344	72686	944
9	bin14	0.237	8.154	773370-829541	56172	1026
9	bin15	0.237	8.391	829727-847698	17972	186
9	bin16	0.237	8.628	847958-857815	9858	260
9	bin17	0.237	8.865	858964-1002872	143909	1149
9	bin18	0.238	9.103	1004998-1021308	16311	2126
9	bin19	3.835	12.938	1023094-1094441	71348	1786
9	bin20	0.238	13.176	1094490-1117895	23406	49
9	bin21	0.238	13.414	1118271-1182800	64530	376
9	bin22	0.237	13.651	1212379-1221074	8696	29579
9	bin23	0.237	13.888	1222483-1307562	85080	1409
9	bin24	0.474	14.362	1313128-1313598	471	5566
9	bin25	4.037	18.399	1317895-1375156	57262	4297
9	bin26	0.476	18.875	1376277-1379605	3329	1121
9	bin27	0.238	19.113	1379611-1389348	9738	6
9	bin28	0.237	19.35	1389474-1530764	141291	126
9	bin29	0.237	19.587	1530802-1531114	313	38
9	bin30	0.237	19.824	1531434-1547543	16110	320
9	bin31	0.237	20.061	1547687-1600538	52852	144
9	bin32	1.659	21.72	1946958-1967773	20816	346420
9	bin33	1.436	23.156	1968638-2004766	36129	865
9	bin34	0.238	23.394	2004842-2059491	54650	76
9	bin35	0.239	23.633	2060712-2108354	47643	1221
9	bin36	0.238	23.871	2108681-2290497	181817	327
9	bin37	0.243	24.114	2290654-2456345	165692	157
9	bin38	1.7	25.814	2898734-2902813	4080	442389
9	bin39	0.243	26.057	2947150-3072940	125791	44337
9	bin40	0.718	26.775	3094011-3094011	1	21071
9	bin41	0.478	27.253	3137283-3147217	9935	43272
9	bin42	0.495	27.748	3170294-3173585	3292	23077
9	bin43	0.246	27.994	3230127-3260375	30249	56542
9	bin44	0.246	28.24	3262528-3290869	28342	2153
9	bin45	0.238	28.478	3290883-3374840	83958	14
9	bin46	0.75	29.228	3379597-3439595	59999	4757
9	bin47	0.25	29.478	3440695-3442000	1306	1100
9	bin48	0.5	29.978	3486664-3523570	36907	44664
9	bin49	0.25	30.228	3539505-3582977	43473	15935
9	bin50	1.76	31.988	3584018-3601483	17466	1041
9	bin51	0.476	32.464	3602231-3682391	80161	748
9	bin52	0.238	32.702	3684506-3751572	67067	2115
9	bin53	0.948	33.65	4087088-4100912	13825	335516
9	bin54	1.897	35.547	4104097-4113071	8975	3185
9	bin55	0.476	36.023	4152359-4182580	30222	39288
9	bin56	0.714	36.737	4190450-4337763	147314	7870
9	bin57	0.237	36.974	4340812-4511613	170802	3049
9	bin58	0.948	37.922	4782285-4811861	29577	270672
9	bin59	0.237	38.159	4819671-4891431	71761	7810
9	bin60	0.474	38.633	4897840-4908555	10716	6409
9	bin61	0.237	38.87	4927156-4940363	13208	18601
9	bin62	3.37	42.24	5383277-5547488	164212	442914
9	bin63	5.308	47.548	5547670-5872138	324469	182
9	bin64	0.237	47.785	5872332-5950247	77916	194
9	bin65	0.237	48.022	5957945-5957945	1	7698
9	bin66	1.422	49.444	6074719-6117954	43236	116774
9	bin67	0.237	49.681	6118737-6136265	17529	783
9	bin68	0.237	49.918	6142400-6245921	103522	6135
9	bin69	0.237	50.155	6246150-6550367	304218	229
9	bin70	0.237	50.392	6566783-6605259	38477	16416
9	bin71	0.237	50.629	6613938-6633165	19228	8679
9	bin72	0.237	50.866	6646621-6646621	1	13456
9	bin73	0.237	51.103	6657233-6741444	84212	10612
9	bin74	0.237	51.34	6762181-6787632	25452	20737
9	bin75	0.238	51.578	6788401-6790889	2489	769
9	bin76	0.237	51.815	6791676-6836962	45287	787
9	bin77	0.237	52.052	6849447-7057779	208333	12485
9	bin78	0.237	52.289	7059106-7619658	560553	1327
9	bin79	0.237	52.526	7623318-7641509	18192	3660
9	bin80	0.237	52.763	7642123-8279186	637064	614
9	bin81	0.474	53.237	8279355-8354999	75645	169
9	bin82	4.037	57.274	8360268-8843117	482850	5269
9	bin83	0.237	57.511	8843169-8852451	9283	52
9	bin84	0.474	57.985	8896875-8896875	1	44424
9	bin85	0.248	58.233	8962314-9467990	505677	65439
9	bin86	0.244	58.477	9484101-9518719	34619	16111
9	bin87	0.237	58.714	9568892-9568892	1	50173
9	bin88	0.474	59.188	9615975-9816261	200287	47083
9	bin89	0.237	59.425	9877255-10068569	191315	60994
9	bin90	0.476	59.901	10104307-10369880	265574	35738
9	bin91	0.237	60.138	10531373-11062096	530724	161493
9	bin92	0.237	60.375	11163707-11167375	3669	101611
9	bin93	0.253	60.628	11167378-11208515	41138	3
9	bin94	0.721	61.349	11211642-11211642	1	3127
9	bin95	0.24	61.589	11231465-11562195	330731	19823
9	bin96	0.237	61.826	11616282-11719330	103049	54087
9	bin97	0.237	62.063	11726185-11933767	207583	6855
9	bin98	0.237	62.3	12131663-12219397	87735	197896
9	bin99	0.711	63.011	12245836-12266804	20969	26439
9	bin100	0.237	63.248	12274680-12435138	160459	7876
9	bin101	0.476	63.724	12451975-12653472	201498	16837
9	bin102	0.237	63.961	12954538-13473975	519438	301066
9	bin103	1.202	65.163	13542936-14605808	1062873	68961
9	bin104	0.24	65.403	14645966-14662604	16639	40158
9	bin105	0.481	65.884	14666633-15429694	763062	4029
9	bin106	0.237	66.121	15437613-16034574	596962	7919
9	bin107	0.237	66.358	16111572-16436700	325129	76998
9	bin108	1.659	68.017	16502612-16906000	403389	65912
9	bin109	0.237	68.254	16908109-19117298	2209190	2109
9	bin110	0.237	68.491	19157368-23947219	4789852	40070
9	bin111	0.711	69.202	24131574-24951335	819762	184355
9	bin112	0.237	69.439	25460197-25706395	246199	508862
9	bin113	0.565	70.004	25726743-25776222	49480	20348
9	bin114	0.279	70.283	25776315-25776373	59	93
9	bin115	0.282	70.565	25818216-25852914	34699	41843
9	bin116	0.272	70.837	25870135-25870135	1	17221
9	bin117	0.538	71.375	25905922-25985679	79758	35787
9	bin118	0.251	71.626	26122087-26141299	19213	136408
9	bin119	0.25	71.876	26159786-26162828	3043	18487
9	bin120	0.248	72.124	26166114-26182894	16781	3286
9	bin121	0.246	72.37	26201992-26284726	82735	19098
9	bin122	0.478	72.848	26285525-26366620	81096	799
9	bin123	0.259	73.107	26387062-26448028	60967	20442
9	bin124	0.281	73.388	27203153-27203333	181	755125
9	bin125	0.292	73.68	27258528-27258528	1	55195
9	bin126	0.301	73.981	27457287-27596332	139046	198759
9	bin127	3.042	77.023	27606320-27606320	1	9988
9	bin128	6.251	83.274	27923819-28299896	376078	317499
9	bin129	0.237	83.511	28300728-28420183	119456	832
9	bin130	0.714	84.225	28695472-28866468	170997	275289
9	bin131	0.478	84.703	28867710-28867710	1	1242
9	bin132	0.239	84.942	28878230-28882822	4593	10520
9	bin133	1.667	86.609	28885627-29010799	125173	2805
9	bin134	0.237	86.846	29011626-29020950	9325	827
9	bin135	0.237	87.083	29023025-29033143	10119	2075
9	bin136	0.237	87.32	29033701-29098684	64984	558
9	bin137	2.134	89.454	29107824-29108663	840	9140
9	bin138	1.5	90.954	29132927-29278301	145375	24264
9	bin139	0.237	91.191	29278604-29455520	176917	303
9	bin140	0.237	91.428	29455686-29843031	387346	166
9	bin141	0.237	91.665	29843167-29852143	8977	136
9	bin142	3.612	95.277	29852280-30008133	155854	137
9	bin143	0.711	95.988	30009031-30068652	59622	898
9	bin144	0.237	96.225	30069139-30138401	69263	487
9	bin145	0.237	96.462	30138581-30218091	79511	180
9	bin146	0.237	96.699	30218771-30361666	142896	680
9	bin147	0.237	96.936	30362018-30775765	413748	352
9	bin148	1.45	98.386	30777856-30826512	48657	2091
9	bin149	0.239	98.625	30826629-30899778	73150	117
9	bin150	0.476	99.101	30901031-30912340	11310	1253
9	bin151	0.238	99.339	30913188-31003567	90380	848
9	bin152	3.817	103.156	31106322-31106322	1	102755
9	bin153	0.238	103.394	31185024-31310082	125059	78702
9	bin154	0.239	103.633	31395970-31398755	2786	85888
9	bin155	0.237	103.87	31410574-31511357	100784	11819
9	bin156	4.056	107.926	31515727-31536680	20954	4370
9	bin157	0.714	108.64	31560231-31829092	268862	23551
9	bin158	0.237	108.877	31892304-31909904	17601	63212
9	bin159	5.525	114.402	31918060-31930225	12166	8156
9	bin160	0.238	114.64	31931312-32041640	110329	1087
9	bin161	0.238	114.878	32052940-32223714	170775	11300
9	bin162	0.711	115.589	32237412-32639577	402166	13698
9	bin163	0.714	116.303	32645449-32664020	18572	5872
9	bin164	0.238	116.541	32677520-32760886	83367	13500
9	bin165	1.915	118.456	32815312-32822753	7442	54426
9	bin166	1.202	119.658	32908644-32963946	55303	85891
9	bin167	0.476	120.134	32989352-32989353	2	25406
9	bin168	0.238	120.372	33093838-33120808	26971	104485
9	bin169	0.238	120.61	33199040-33254594	55555	78232
9	bin170	0.238	120.848	33294734-33351742	57009	40140
9	bin171	4.338	125.186	33433885-33537945	104061	82143
9	bin172	0.238	125.424	33537997-33831727	293731	52
9	bin173	0.478	125.902	33832524-33936353	103830	797
9	bin174	0.24	126.142	33939526-33966789	27264	3173
9	bin175	0.24	126.382	33967400-33975986	8587	611
9	bin176	0.481	126.863	33978275-34061239	82965	2289
9	bin177	2.959	129.822	34061653-34143462	81810	414
9	bin178	0.239	130.061	34144229-34147112	2884	767
9	bin179	0.478	130.539	34147903-34329175	181273	791
9	bin180	0.239	130.778	34329237-34337996	8760	62
9	bin181	3.63	134.408	34338482-34350767	12286	486
9	bin182	1.915	136.323	34351398-34518463	167066	631
9	bin183	0.478	136.801	34599070-34657722	58653	80607
9	bin184	1.196	137.997	34779781-34779781	1	122059
9	bin185	0.478	138.475	34965595-34965595	1	185814
9	bin186	0.237	138.712	35080874-35179662	98789	115279
9	bin187	0.239	138.951	35330238-35428345	98108	150576
9	bin188	1.429	140.38	35533881-35709996	176116	105536
9	bin189	0.239	140.619	35739814-35914665	174852	29818
9	bin190	0.474	141.093	36039640-36082495	42856	124975
9	bin191	0.237	141.33	36082567-36125965	43399	72
9	bin192	0.237	141.567	36127405-36133641	6237	1440
9	bin193	0.237	141.804	36157724-36191411	33688	24083
9	bin194	0.237	142.041	36196988-36196988	1	5577
9	bin195	0.237	142.278	36204776-36251096	46321	7788
9	bin196	0.474	142.752	36251475-36267561	16087	379
9	bin197	0.476	143.228	36274792-36691760	416969	7231
9	bin198	0.244	143.472	36739505-37186594	447090	47745
9	bin199	0.237	143.709	37221055-37221055	1	34461
9	bin200	0.237	143.946	37323964-37405413	81450	102909
9	bin201	0.237	144.183	37409629-37409629	1	4216
9	bin202	0.948	145.131	37537828-37645311	107484	128199
9	bin203	0.239	145.37	37660420-37768962	108543	15109
9	bin204	0.243	145.613	37811806-38332715	520910	42844
9	bin205	0.238	145.851	38398968-38398968	1	66253
9	bin206	0.238	146.089	38457111-38642652	185542	58143
9	bin207	0.948	147.037	38757399-38757399	1	114747
9	bin208	0.75	147.787	38799425-38799428	4	42026
9	bin209	0.5	148.287	38810934-38941925	130992	11506
9	bin210	0.474	148.761	38957580-39281940	324361	15655
9	bin211	0.237	148.998	39282210-39460637	178428	270
9	bin212	0.711	149.709	39473120-39512594	39475	12483
9	bin213	0.237	149.946	39512969-39516508	3540	375
9	bin214	0.237	150.183	39517522-39549519	31998	1014
9	bin215	5.981	156.164	39550938-39643758	92821	1419
9	bin216	0.238	156.402	39664836-39683268	18433	21078
9	bin217	0.237	156.639	39684559-39788945	104387	1291
9	bin218	0.239	156.878	39789206-39891743	102538	261
9	bin219	0.957	157.835	39913984-39979245	65262	22241
9	bin220	0.476	158.311	40026918-40074925	48008	47673
9	bin221	0.238	158.549	40090653-40093350	2698	15728
9	bin222	0.238	158.787	40166956-40285854	118899	73606
9	bin223	0.238	159.025	40428241-40484133	55893	142387
9	bin224	0.238	159.263	40552632-40572663	20032	68499
9	bin225	0.238	159.501	40596200-40715701	119502	23537
9	bin226	0.237	159.738	40715844-40744594	28751	143
9	bin227	0.237	159.975	40851131-40884913	33783	106537
9	bin228	0.474	160.449	40914270-40914270	1	29357
9	bin229	0.711	161.16	40951139-40972988	21850	36869
9	bin230	0.476	161.636	40993209-41024346	31138	20221
9	bin231	0.237	161.873	41067116-41091432	24317	42770
9	bin232	0.237	162.11	41117839-41173804	55966	26407
9	bin233	0.237	162.347	41279110-41374603	95494	105306
9	bin234	0.957	163.304	41590159-41652679	62521	215556
9	bin235	0.237	163.541	41657128-41668732	11605	4449
9	bin236	0.711	164.252	41728940-42043218	314279	60208
9	bin237	0.237	164.489	42154951-42155553	603	111733
9	bin238	0.474	164.963	42199774-42249373	49600	44221
9	bin239	0.239	165.202	42400596-42400596	1	151223
9	bin240	0.478	165.68	42479510-42564277	84768	78914
9	bin241	0.238	165.918	42565557-42632360	66804	1280
9	bin242	0.238	166.156	42637775-42788856	151082	5415
9	bin243	0.714	166.87	42870847-42870847	1	81991
9	bin244	0.239	167.109	43205001-43933251	728251	334154
10	bin1	0	0	1-3472990	3472990	-
10	bin2	0.238	0.238	3473107-3563178	90072	117
10	bin3	0.237	0.475	3593341-3701656	108316	30163
10	bin4	0.238	0.713	3704363-3916391	212029	2707
10	bin5	0.237	0.95	3916535-4042677	126143	144
10	bin6	0.237	1.187	4051087-4051245	159	8410
10	bin7	0.237	1.424	4069145-4238007	168863	17900
10	bin8	0.237	1.661	4238033-4419892	181860	26
10	bin9	0.237	1.898	4420089-4571413	151325	197
10	bin10	0.237	2.135	4586772-4765882	179111	15359
10	bin11	0.237	2.372	4767804-4907598	139795	1922
10	bin12	0.237	2.609	4910988-4993075	82088	3390
10	bin13	0.481	3.09	4993496-4993791	296	421
10	bin14	0.721	3.811	4995910-5150022	154113	2119
10	bin15	0.238	4.049	5155165-5216922	61758	5143
10	bin16	0.24	4.289	5216933-5253717	36785	11
10	bin17	0.24	4.529	5254201-5304497	50297	484
10	bin18	0.243	4.772	5305196-5375068	69873	699
10	bin19	0.242	5.014	5378884-5429650	50767	3816
10	bin20	0.243	5.257	5438034-5457580	19547	8384
10	bin21	0.24	5.497	5457730-6224353	766624	150
10	bin22	0.238	5.735	6224724-6323508	98785	371
10	bin23	0.237	5.972	6333507-6511308	177802	9999
10	bin24	0.238	6.21	6511350-6521519	10170	42
10	bin25	0.238	6.448	6521525-6561707	40183	6
10	bin26	0.474	6.922	6566171-6789995	223825	4464
10	bin27	0.238	7.16	6794886-6933692	138807	4891
10	bin28	0.476	7.636	6939803-7164181	224379	6111
10	bin29	0.711	8.347	7166432-7167949	1518	2251
10	bin30	0.238	8.585	7167974-7316071	148098	25
10	bin31	0.238	8.823	7316247-7331856	15610	176
10	bin32	0.238	9.061	7331883-7669801	337919	27
10	bin33	0.238	9.299	7670172-9248377	1578206	371
10	bin34	0.237	9.536	9251889-9376075	124187	3512
10	bin35	0.238	9.774	9385488-9407756	22269	9413
10	bin36	0.24	10.014	9409886-9525209	115324	2130
10	bin37	0.238	10.252	9546591-9551702	5112	21382
10	bin38	0.239	10.491	9553358-9570637	17280	1656
10	bin39	0.237	10.728	9570660-9611849	41190	23
10	bin40	0.238	10.966	9676005-9695367	19363	64156
10	bin41	0.242	11.208	9701624-9732539	30916	6257
10	bin42	0.24	11.448	9748626-10082114	333489	16087
10	bin43	0.239	11.687	10082128-10430806	348679	14
10	bin44	0.238	11.925	10431718-10593869	162152	912
10	bin45	0.238	12.163	10600962-10658655	57694	7093
10	bin46	0.237	12.4	10659546-10808582	149037	891
10	bin47	0.237	12.637	10838262-10891934	53673	29680
10	bin48	0.238	12.875	10892752-10959757	67006	818
10	bin49	0.238	13.113	10972194-11080854	108661	12437
10	bin50	0.237	13.35	11087429-11089939	2511	6575
10	bin51	0.237	13.587	11109380-11869597	760218	19441
10	bin52	0.238	13.825	11881516-12033583	152068	11919
10	bin53	0.237	14.062	12044538-12233076	188539	10955
10	bin54	0.237	14.299	12235301-12936791	701491	2225
10	bin55	0.237	14.536	12936809-13211203	274395	18
10	bin56	0.238	14.774	13219455-13473696	254242	8252
10	bin57	0.238	15.012	13475542-13572719	97178	1846
10	bin58	0.476	15.488	13573467-13652667	79201	748
10	bin59	0.239	15.727	13653800-13684527	30728	1133
10	bin60	0.238	15.965	13685809-13691008	5200	1282
10	bin61	0.239	16.204	13691012-13709137	18126	4
10	bin62	0.239	16.443	13724820-13724820	1	15683
10	bin63	0.239	16.682	13730401-13804628	74228	5581
10	bin64	0.24	16.922	13804659-13915797	111139	31
10	bin65	0.239	17.161	13915801-13941120	25320	4
10	bin66	0.24	17.401	13941227-13963233	22007	107
10	bin67	0.24	17.641	13972751-14108925	136175	9518
10	bin68	0.238	17.879	14113029-14119763	6735	4104
10	bin69	0.711	18.59	14119771-14135106	15336	8
10	bin70	0.238	18.828	14135108-14154890	19783	2
10	bin71	0.237	19.065	14154942-14537095	382154	52
10	bin72	0.237	19.302	14558332-14715022	156691	21237
10	bin73	0.237	19.539	14726640-14910241	183602	11618
10	bin74	0.237	19.776	14910275-14988335	78061	34
10	bin75	0.237	20.013	14988365-15425846	437482	30
10	bin76	0.237	20.25	15426264-15585888	159625	418
10	bin77	0.237	20.487	15586548-15644071	57524	660
10	bin78	0.237	20.724	15645657-15855536	209880	1586
10	bin79	0.237	20.961	15855728-15857892	2165	192
10	bin80	0.237	21.198	15857900-15857945	46	8
10	bin81	0.237	21.435	15857981-16247359	389379	36
10	bin82	0.237	21.672	16252348-16283479	31132	4989
10	bin83	0.238	21.91	16284945-16327867	42923	1466
10	bin84	0.238	22.148	16329761-16444114	114354	1894
10	bin85	0.237	22.385	16490517-16496656	6140	46403
10	bin86	0.237	22.622	16498360-16628497	130138	1704
10	bin87	0.238	22.86	16635438-16655465	20028	6941
10	bin88	0.238	23.098	16675439-16715952	40514	19974
10	bin89	0.237	23.335	16719627-16757043	37417	3675
10	bin90	0.237	23.572	16762700-16840987	78288	5657
10	bin91	0.237	23.809	16842244-17065581	223338	1257
10	bin92	0.237	24.046	17076891-17208537	131647	11310
10	bin93	0.237	24.283	17208763-17496709	287947	226
10	bin94	0.237	24.52	17497725-17514861	17137	1016
10	bin95	0.476	24.996	17524495-17581507	57013	9634
10	bin96	0.237	25.233	17591229-17620705	29477	9722
10	bin97	0.238	25.471	17621667-17862382	240716	962
10	bin98	0.485	25.956	17866407-18212496	346090	4025
10	bin99	0.237	26.193	18212547-18337956	125410	51
10	bin100	0.237	26.43	18338101-18677811	339711	145
10	bin101	0.474	26.904	18731856-18843031	111176	54045
10	bin102	0.237	27.141	18845129-18863549	18421	2098
10	bin103	0.237	27.378	18866136-18992636	126501	2587
10	bin104	0.237	27.615	18992641-19175908	183268	5
10	bin105	0.237	27.852	19182984-19312662	129679	7076
10	bin106	0.238	28.09	19391363-20719588	1328226	78701
10	bin107	0.237	28.327	20722102-20958609	236508	2514
10	bin108	0.237	28.564	20959918-21214295	254378	1309
10	bin109	0.237	28.801	21222243-21480169	257927	7948
10	bin110	0.237	29.038	21501191-21845374	344184	21022
10	bin111	0.238	29.276	21845391-22089837	244447	17
10	bin112	0.238	29.514	22089851-22106359	16509	14
10	bin113	0.237	29.751	22118018-22214765	96748	11659
10	bin114	0.237	29.988	22254437-22254644	208	39672
10	bin115	0.237	30.225	22291375-22558057	266683	36731
10	bin116	0.237	30.462	22677522-25890108	3212587	119465
10	bin117	0.237	30.699	25891062-28067880	2176819	954
10	bin118	0.237	30.936	28067882-29422859	1354978	2
10	bin119	0.237	31.173	29428510-30301559	873050	5651
10	bin120	0.238	31.411	30368476-30700261	331786	66917
10	bin121	0.237	31.648	30708284-31001964	293681	8023
10	bin122	0.474	32.122	31007210-31040633	33424	5246
10	bin123	0.237	32.359	31042465-31165803	123339	1832
10	bin124	0.238	32.597	31399484-31403279	3796	233681
10	bin125	0.237	32.834	31493360-31680126	186767	90081
10	bin126	0.237	33.071	31680237-31916138	235902	111
10	bin127	0.237	33.308	31924545-33314994	1390450	8407
10	bin128	0.237	33.545	33315774-33459375	143602	780
10	bin129	0.237	33.782	33644337-33911584	267248	184962
10	bin130	0.238	34.02	33943586-34882204	938619	32002
10	bin131	0.237	34.257	34882210-35040712	158503	6
10	bin132	0.237	34.494	35042799-35919986	877188	2087
10	bin133	0.238	34.732	35956536-37721886	1765351	36550
10	bin134	0.242	34.974	37763189-37873036	109848	41303
10	bin135	0.478	35.452	37970230-38022579	52350	97194
10	bin136	0.239	35.691	38093327-41327797	3234471	70748
11	bin1	0	0	1-538466	538466	-
11	bin2	0.237	0.237	538963-728619	189657	497
11	bin3	0.245	0.482	728741-1132607	403867	122
11	bin4	3.831	4.313	1445400-1445400	1	312793
11	bin5	0.299	4.612	1674363-1674375	13	228963
11	bin6	0.269	4.881	1675455-1677173	1719	1080
11	bin7	0.245	5.126	1677259-1799414	122156	86
11	bin8	0.24	5.366	1815777-1822762	6986	16363
11	bin9	0.242	5.608	1874809-1913569	38761	52047
11	bin10	0.251	5.859	2095416-3066468	971053	181847
11	bin11	0.267	6.126	3069744-3136532	66789	3276
11	bin12	0.278	6.404	3164375-3164532	158	27843
11	bin13	0.311	6.715	3263251-3263260	10	98719
11	bin14	0.301	7.016	3573312-3792832	219521	310052
11	bin15	0.237	7.253	3793412-3923772	130361	580
11	bin16	0.237	7.49	3928251-4243620	315370	4479
11	bin17	0.238	7.728	4243918-4244589	672	298
11	bin18	0.238	7.966	4245683-4415919	170237	1094
11	bin19	0.476	8.442	4416148-4441130	24983	229
11	bin20	0.238	8.68	4441173-4646727	205555	43
11	bin21	0.238	8.918	4647137-4755220	108084	410
11	bin22	0.957	9.875	5051780-5224298	172519	296560
11	bin23	0.478	10.353	5806480-6023635	217156	582182
11	bin24	0.237	10.59	6025482-6053868	28387	1847
11	bin25	0.238	10.828	6120747-6179186	58440	66879
11	bin26	0.478	11.306	6274229-6274229	1	95043
11	bin27	0.478	11.784	6491707-6972986	481280	217478
11	bin28	0.238	12.022	7032732-7032732	1	59746
11	bin29	0.239	12.261	7184367-7226609	42243	151635
11	bin30	0.718	12.979	7293041-7296229	3189	66432
11	bin31	0.238	13.217	7381741-7893891	512151	85512
11	bin32	0.238	13.455	8002020-8220195	218176	108129
11	bin33	0.237	13.692	8220360-8652520	432161	165
11	bin34	0.238	13.93	8652937-8704895	51959	417
11	bin35	0.238	14.168	8705594-8764183	58590	699
11	bin36	0.238	14.406	8764188-8767798	3611	5
11	bin37	0.238	14.644	8768956-9149755	380800	1158
11	bin38	0.476	15.12	9149918-9202925	53008	163
11	bin39	0.238	15.358	9203320-9651587	448268	395
11	bin40	0.238	15.596	9651940-10202290	550351	353
11	bin41	0.237	15.833	10202565-10546205	343641	275
11	bin42	0.239	16.072	10606815-13105179	2498365	60610
11	bin43	0.474	16.546	13111002-13348607	237606	5823
11	bin44	0.237	16.783	13503332-13606974	103643	154725
11	bin45	0.237	17.02	13694063-14146789	452727	87089
11	bin46	0.474	17.494	14243646-16417296	2173651	96857
11	bin47	0.237	17.731	16438944-21506537	5067594	21648
11	bin48	0.243	17.974	21506543-21808686	302144	6
11	bin49	2.383	20.357	22592609-23502184	909576	783923
11	bin50	0.289	20.646	23502197-23502234	38	13
11	bin51	0.298	20.944	23503880-23519095	15216	1646
11	bin52	0.272	21.216	23520308-23671401	151094	1213
11	bin53	0.248	21.464	23681667-23729031	47365	10266
11	bin54	0.746	22.21	23729055-23729192	138	24
11	bin55	0.246	22.456	23729209-23729209	1	17
11	bin56	0.246	22.702	23729261-23729265	5	52
11	bin57	0.246	22.948	23729274-23729274	1	9
11	bin58	0.246	23.194	23729276-23729319	44	2
11	bin59	0.244	23.438	23729329-23755124	25796	10
11	bin60	0.24	23.678	23758595-23781324	22730	3471
11	bin61	0.24	23.918	23831956-23921903	89948	50632
11	bin62	0.498	24.416	23921929-24305193	383265	26
11	bin63	0.284	24.7	24307225-24307249	25	2032
11	bin64	0.292	24.992	24349100-24412328	63229	41851
11	bin65	0.294	25.286	24412332-24456901	44570	4
11	bin66	5.546	30.832	24822949-25173389	350441	366048
11	bin67	0.246	31.078	25173404-25173404	1	15
11	bin68	0.248	31.326	25173407-25217953	44547	3
11	bin69	0.251	31.577	25235249-25244934	9686	17296
11	bin70	0.239	31.816	25331420-25399044	67625	86486
11	bin71	0.474	32.29	25401877-26111403	709527	2833
11	bin72	0.24	32.53	26118729-26132951	14223	7326
11	bin73	0.711	33.241	26148442-26159403	10962	15491
11	bin74	0.488	33.729	26332230-26531778	199549	172827
11	bin75	3.034	36.763	27047760-27067209	19450	515982
11	bin76	0.294	37.057	27117215-27126804	9590	50006
11	bin77	0.287	37.344	27290990-27312971	21982	164186
11	bin78	2.207	39.551	27587685-27599800	12116	274714
11	bin79	0.237	39.788	27605534-27662449	56916	5734
11	bin80	0.265	40.053	27667863-27782322	114460	5414
11	bin81	0.309	40.362	27785270-27785385	116	2948
11	bin82	0.938	41.3	28060971-28061065	95	275586
11	bin83	5.731	47.031	28085986-28780089	694104	24921
11	bin84	0.238	47.269	28807650-28942612	134963	27561
11	bin85	0.237	47.506	28945545-28945545	1	2933
11	bin86	0.237	47.743	29014028-29311302	297275	68483
11	bin87	0.237	47.98	29344768-29353108	8341	33466
11	bin88	0.237	48.217	29421660-29485416	63757	68552
11	bin89	0.769	48.986	29538078-29598253	60176	52662
11	bin90	0.238	49.224	29604751-29613050	8300	6498
11	bin91	0.238	49.462	29654755-29735999	81245	41705
11	bin92	0.246	49.708	29736209-29736209	1	210
11	bin93	2.218	51.926	30140904-30229223	88320	404695
11	bin94	0.237	52.163	30229229-30393280	164052	6
11	bin95	0.237	52.4	30485825-30692450	206626	92545
11	bin96	0.238	52.638	30773669-30778226	4558	81219
11	bin97	0.237	52.875	30964214-31146828	182615	185988
11	bin98	0.237	53.112	31160132-31164573	4442	13304
11	bin99	0.237	53.349	31207396-31272578	65183	42823
11	bin100	0.237	53.586	31273098-31274359	1262	520
11	bin101	0.237	53.823	31276281-31288475	12195	1922
11	bin102	0.237	54.06	31288548-31343049	54502	73
[truncated: 87 more rows]

## Sheet: Table S4
Supplementary Table 1. Primers used in this study
Primer	Sequence 5'-3'	Note
Vigun05g039300-F	GCCAAAAGCATCACCCTTGG	qRT-PCR
Vigun05g039300-R	GGCATGAGAGAGATGGCGAA
Vigun05g039400-F	CATGCGTTCGTCTCTACGGA
Vigun05g039400-R	ACGTCGTGTGTAGGTGTTCC
Vigun05g039500-F	GTTCCTCAGAGAGCAGGGTTG
Vigun05g039500-R	GAGGCACAGGCTTTACAACA
Vigun05g039700-F	TGGAAACCCCACCAAGTGAT
Vigun05g039700-R	ATCTTTTGCACGTGGGAAGC
Vigun05g039800-F	GCAGGAAGAATTCCGGGAAGA
Vigun05g039800-R	CGTGGGAAGCACGTGTCG
VuUbiquitinz_F	ACTCACTATCTCCAAGGTACT
VuUbiquitinz_R	GCCAGCCATTCTTCAATATAC
Vigun01g160400-F	TGACATTCCCAACACATCCACT
Vigun01g160400-R	TGAACACGAGCGAGGAATGA
Vigun08g135200-F	GGGCAGTCCCAGATTGACAC
Vigun08g135200-R	GGTAAAGCATTGGAAGGCAGAG
Vigun02g189900-F	GGCTGGAAGAAGAACGCTTG
Vigun02g189900-R	CAACGGAAGGAGCCACACTT
Vigun01g080800-F	CCGTCCCTCAAACCTACTCG
Vigun01g080800-R	TGCGGAAGTAGTAGTCGGGA
Vigun03g258800-F	AAGCAGAAACCGTATGAAAGAAAG
Vigun03g258800-R	TCGTCCCTGACGAAGCTAGA
Vigun07g040700-F	TTTTCAAGGTCTATGTGGAGTGTT
Vigun07g040700-R	GCTGACGAATTGGGAAAGCAA
Vigun08g013800-F	TCAAAGTCCAAAAATCGGAAACG
Vigun08g013800-R	TTCATGTTCCCTGGGTCACG
Vigun08g013900-F	AGACAGCTACCTCACTCCACT
Vigun08g013900-R	GCACCCTTTAATGGCTTCGTC
Vigun02g171400-F	GAGAATGGCGATGGAGGGTT
Vigun02g171400-R	GCTCGCCAAGCTTTCAACTC
VuANT1-GFP-F	TGGAGAGGACAGCCCAGATCAACTAGTATGTGTGCAAGCACTTGTGT	overexpression vector construction and subcellular localization
VuANT1-GFP-R	GGGACCGGTCCTCGAGACGTCTCTAGAATTAAGAAGAAAATCGCTCCA
Vig05g039300Pro_F	ACATTTGCATCCCGATTTTACAC	amplification of promoter
Vig05g039300Pro_R	TCTTTGAGGAACAAGGTGCCA
